# Supplementary material for: Revision of the genus Amphirhachis Townes, 1970 (Hymenoptera, Ichneumonidae, Banchinae) from Japan
Source: Zookeys. 2017 Jul 13;(685):49–64. doi: 10.3897/zookeys.685.13552 (PMC5646651; doi:10.3897/zookeys.685.13552)
Supplement: XML Treatment for Amphirhachis [file zookeys.685.13552-treatment1.xml]

<!DOCTYPE tp:taxon-treatment
  PUBLIC "-//TaxonX//DTD Taxonomic Treatment Publishing DTD v0 20100105//EN" "tax-treatment-NSO.dtd">
<tp:taxon-treatment xmlns:tp="http://www.plazi.org/taxpub"><tp:treatment-meta><kwd-group><label>Taxon classification</label><kwd><named-content xmlns:xlink="http://www.w3.org/1999/xlink" content-type="kingdom">Animalia</named-content></kwd><kwd><named-content xmlns:xlink="http://www.w3.org/1999/xlink" content-type="order">Hymenoptera</named-content></kwd><kwd><named-content xmlns:xlink="http://www.w3.org/1999/xlink" content-type="family">Ichneumonidae</named-content></kwd></kwd-group><mixed-citation publication-type="journal"><person-group><name><surname>Watanabe</surname><given-names>Kyohei</given-names></name></person-group><article-title>Revision of the genus <italic><tp:taxon-name><tp:taxon-name-part taxon-name-part-type="genus" reg="Amphirhachis">Amphirhachis</tp:taxon-name-part></tp:taxon-name></italic> Townes, 1970 (<tp:taxon-name><tp:taxon-name-part taxon-name-part-type="order">Hymenoptera</tp:taxon-name-part></tp:taxon-name>, <tp:taxon-name><tp:taxon-name-part taxon-name-part-type="family">Ichneumonidae</tp:taxon-name-part></tp:taxon-name>, <tp:taxon-name><tp:taxon-name-part taxon-name-part-type="subfamily">Banchinae</tp:taxon-name-part></tp:taxon-name>) from Japan</article-title><source>Zookeys</source><day>13</day><month>7</month><year>2017</year><volume>2017</volume><issue>685</issue><fpage>49</fpage><lpage>64</lpage><pub-id pub-id-type="doi">10.3897/zookeys.685.13552</pub-id></mixed-citation></tp:treatment-meta><tp:nomenclature><label>Genus</label><tp:taxon-name>
                  <tp:taxon-name-part taxon-name-part-type="genus" reg="Amphirhachis">Amphirhachis</tp:taxon-name-part>
                </tp:taxon-name><tp:taxon-authority>Townes, 1970</tp:taxon-authority><tp:nomenclature-citation-list><tp:nomenclature-citation><tp:taxon-name>
                      <tp:taxon-name-part taxon-name-part-type="genus" reg="Amphirhachis">Amphirhachis</tp:taxon-name-part>
                    </tp:taxon-name><comment>Townes, 1970: 33. Type species: <tp:taxon-name><tp:taxon-name-part taxon-name-part-type="genus" reg="Amphirhachis">Amphirhachis</tp:taxon-name-part> <tp:taxon-name-part taxon-name-part-type="species" reg="nigra">nigra</tp:taxon-name-part></tp:taxon-name> Townes, 1970. Original designation.</comment></tp:nomenclature-citation></tp:nomenclature-citation-list></tp:nomenclature><tp:treatment-sec sec-type="description" id="SECID0ERLAC"><title>Description.</title><p>Body covered with short setae. Head and mesosoma mat, covered with dense punctures. Ventral margin of clypeus blunt, without a median notch. Occipital carina complete. Lower end of occipital carina connected to hypostomal carina distant from base of mandible. Antenna with tyloid-like carina on ventral surface of basal 9–14 segments in female. Mesoscutum without a raised anterolateral area on each side. Epomia absent. Epicnemial carina present laterally and ventrally. Hind rim of metanotum without a sublateral triangular projection. Fore wing with: junction of vein <italic>Cu1</italic> and vein <italic>Cu-a</italic> slightly distant or opposite to junction of <italic>Rs+M</italic> and <italic>M+Cu</italic>; <italic>Cu-a</italic> more or less inclivous; large areolet, receiving vein 2<italic>m-cu</italic> near or at its outer corner; 2<italic>m-cu</italic> with a single narrow bulla that is ca. 0.2 as wide as the portion of 2<italic>m-cu</italic> behind the bulla. Hind wing with distal abscissa of <italic>Cu</italic>1 meeting cu-a slightly closer to 1<italic>A</italic> than <italic>M.</italic> Tarsal claws pectinate. Posterior transverse carina of propodeum largely absent, only represented by a weak or faint vertical ridge at apex of each side and/or on median part. T1 with basal half more or less stout, its spiracle in front of middle. Median dorsal and dorsolateral carinae of T1 absent. Ovipositor sheath shorter than 0.6 times as long as hind tibia. Subgenital plate pentagonal, posterior margin weakly concave medially. Apex of paramere not projected beyond apex of aedeagus, apical margin round. Basal apodeme of aedeagus 0.3–0.4 times of total length of aedeagus.</p></tp:treatment-sec><tp:treatment-sec sec-type="distribution" id="SECID0ENMAC"><title>Distribution.</title><p>Eastern Palaearctic and Oriental regions.</p></tp:treatment-sec><tp:treatment-sec sec-type="remarks" id="SECID0ESMAC"><title>Remarks.</title><p>The above description is partly referred from diagnosis provided by <xref ref-type="bibr" rid="B7">Townes (1970)</xref>, Chandra and Gupta (1973) and Kuslitzky (1995). The world species of <italic><tp:taxon-name><tp:taxon-name-part taxon-name-part-type="genus" reg="Amphirhachis">Amphirhachis</tp:taxon-name-part></tp:taxon-name></italic> can be identified by the key presented below. The antennal tyloid-like carina was recognized in all Japanese species and was not found in other genera of Japanese <tp:taxon-name><tp:taxon-name-part taxon-name-part-type="tribe">Atrophini</tp:taxon-name-part></tp:taxon-name>. These points support the hypothesis proposed by Kuslitzky (1995), i.e., that carina is one of the generic characters of <italic><tp:taxon-name><tp:taxon-name-part taxon-name-part-type="genus" reg="Amphirhachis">Amphirhachis</tp:taxon-name-part></tp:taxon-name></italic>. In all Japanese species, the number of segments with that carina are varied between basal 9 to 14 segments. This number is usually 12 and the apex of the carina is never surpassed at apex of white band.</p><!--PageBreak--></tp:treatment-sec><tp:treatment-sec sec-type="key" id="SECID0EQNAC"><title>Key to World species of the genus <italic><tp:taxon-name><tp:taxon-name-part taxon-name-part-type="genus" reg="Amphirhachis">Amphirhachis</tp:taxon-name-part></tp:taxon-name></italic></title><table-wrap content-type="key" position="anchor" orientation="portrait"><table id="TID0EDHAC" rules="all"><tbody><tr><td rowspan="1" colspan="1">1</td><td rowspan="1" colspan="1">Base of T1 with a conspicuous yellow area or spots (Figs <xref ref-type="fig" rid="F6">16</xref>, <xref ref-type="fig" rid="F6">18</xref>, <xref ref-type="fig" rid="F7">19</xref>). Hind femur largely reddish brown (Figs <xref ref-type="fig" rid="F6">16</xref>, <xref ref-type="fig" rid="F7">19</xref>)</td><td rowspan="1" colspan="1">
                          <bold>2</bold>
                        </td></tr><tr><td rowspan="1" colspan="1">–</td><td rowspan="1" colspan="1">Base of T1 without yellow area or spots (Figs <xref ref-type="fig" rid="F1">1</xref>, <xref ref-type="fig" rid="F1">3</xref>, <xref ref-type="fig" rid="F2">4</xref>, <xref ref-type="fig" rid="F2">6</xref>, <xref ref-type="fig" rid="F3">9</xref>, <xref ref-type="fig" rid="F4">10</xref>, <xref ref-type="fig" rid="F4">12</xref>, <xref ref-type="fig" rid="F5">13</xref>, <xref ref-type="fig" rid="F5">15</xref>). Hind femur various in colouration</td><td rowspan="1" colspan="1">
                          <bold>4</bold>
                        </td></tr><tr><td rowspan="1" colspan="1">2</td><td rowspan="1" colspan="1">Base of T1 with a pair of lateral yellow spots. Posterior segments of metasoma reddish brown. Antenna with 52 flagellomeres. Scutellum black with two yellow spots. Ovipositor sheath 0.4 times as long as hind tibia. Male unknown. Myanmar and India</td><td rowspan="1" colspan="1">
                          <italic><tp:taxon-name><tp:taxon-name-part taxon-name-part-type="genus" reg="Amphirhachis">A.</tp:taxon-name-part> <tp:taxon-name-part taxon-name-part-type="species" reg="rubriventris">rubriventris</tp:taxon-name-part></tp:taxon-name></italic> Chandra &amp; Gupta, 1977</td></tr><tr><td rowspan="1" colspan="1">–</td><td rowspan="1" colspan="1">Base of T1 with a wide yellow area or if with a pair of lateral yellow spots, propodeum with four yellow spots anteriorly and posteriorly (Fig. <xref ref-type="fig" rid="F7">21</xref>). Posterior segments of metasoma black and white (Figs <xref ref-type="fig" rid="F6">16</xref>, <xref ref-type="fig" rid="F6">18</xref>, <xref ref-type="fig" rid="F7">19</xref>, <xref ref-type="fig" rid="F7">21</xref>). Antenna with 47–49 flagellomeres. Scutellum entirely yellow (Figs <xref ref-type="fig" rid="F6">18</xref>, <xref ref-type="fig" rid="F7">21</xref>). Ovipositor sheath 0.4–0.5 times as long as hind tibia</td><td rowspan="1" colspan="1">
                          <bold>3</bold>
                        </td></tr><tr><td rowspan="1" colspan="1">3</td><td rowspan="1" colspan="1">Propodeum with four yellow spots anteriorly and posteriorly in both sexes (Figs <xref ref-type="fig" rid="F6">18</xref>, <xref ref-type="fig" rid="F7">21</xref>). Mesopleuron with two (in female, Fig. <xref ref-type="fig" rid="F6">16</xref>) or one (in male, Fig. <xref ref-type="fig" rid="F7">19</xref>) large yellow spot(s). <abbrev xmlns:xlink="http://www.w3.org/1999/xlink" xlink:title="length of malar space" id="ABBRID0EQDAE" xlink:type="simple">MSL</abbrev> 0.5–0.6 (in female) and 0.4 (in male) times as long as <abbrev xmlns:xlink="http://www.w3.org/1999/xlink" xlink:title="basal mandibular width" id="ABBRID0EUDAE" xlink:type="simple">BWM</abbrev>. T1 2.0–2.2 times as long as maximum width. Ovipositor sheath 0.4 times as long as hind tibia. Japan, Far East Russia and Kazakhstan</td><td rowspan="1" colspan="1">
                          <bold><italic><tp:taxon-name><tp:taxon-name-part taxon-name-part-type="genus" reg="Amphirhachis">A.</tp:taxon-name-part> <tp:taxon-name-part taxon-name-part-type="species" reg="tertia">tertia</tp:taxon-name-part></tp:taxon-name></italic> (Momoi, 1970)</bold>
                        </td></tr><tr><td rowspan="1" colspan="1">–</td><td rowspan="1" colspan="1">Propodeum with two posterior yellow spots. Mesopleuron without two large yellow spots in female. <abbrev xmlns:xlink="http://www.w3.org/1999/xlink" xlink:title="length of malar space" id="ABBRID0ESEAE" xlink:type="simple">MSL</abbrev> 0.7 times as long as <abbrev xmlns:xlink="http://www.w3.org/1999/xlink" xlink:title="basal mandibular width" id="ABBRID0EWEAE" xlink:type="simple">BWM</abbrev>. T1 2.3 times as long as maximum width. Ovipositor sheath 0.4–0.5 times as long as hind tibia. Male unknown. Myanmar</td><td rowspan="1" colspan="1">
                          <bold><italic><tp:taxon-name><tp:taxon-name-part taxon-name-part-type="genus" reg="Amphirhachis">A.</tp:taxon-name-part> <tp:taxon-name-part taxon-name-part-type="species" reg="fasciatus">fasciatus</tp:taxon-name-part></tp:taxon-name></italic> Chandra &amp; Gupta, 1977</bold>
                        </td></tr><tr><td rowspan="1" colspan="1">4</td><td rowspan="1" colspan="1">T2-T7 entirely red. T1 ca. 2.0 times as long as maximum width</td><td rowspan="1" colspan="1">
                          <bold><italic><tp:taxon-name><tp:taxon-name-part taxon-name-part-type="genus" reg="Amphirhachis">A.</tp:taxon-name-part> <tp:taxon-name-part taxon-name-part-type="species" reg="nigripalpis">nigripalpis</tp:taxon-name-part></tp:taxon-name></italic> (Cameron, 1909)</bold>
                        </td></tr><tr><td rowspan="1" colspan="1">–</td><td rowspan="1" colspan="1">T2-T7 black with or without white band(s), without red area. T1 various in length</td><td rowspan="1" colspan="1">
                          <bold>5</bold>
                        </td></tr><tr><td rowspan="1" colspan="1">5</td><td rowspan="1" colspan="1">Body large and elongate. T1 2.2–2.8 times as long as maximum width. T2 1.1–1.3 times as long as maximum width (Figs <xref ref-type="fig" rid="F4">12</xref>, <xref ref-type="fig" rid="F5">15</xref>). Face black, usually with a pair of yellow stripes or spot(s) along inner orbit in female (Fig. <xref ref-type="fig" rid="F4">11</xref>), or yellow with a median longitudinal black stripe in male (Fig. <xref ref-type="fig" rid="F5">14</xref>). Antenna with 54–58 flagellomeres. Metasomal tergites with a posterior white band on some segments in female (Fig. <xref ref-type="fig" rid="F4">12</xref>). Ovipositor sheath 0.3–0.4 times as long as hind tibia. Japan and Far East Russia</td><td rowspan="1" colspan="1">
                          <bold><italic><tp:taxon-name><tp:taxon-name-part taxon-name-part-type="genus" reg="Amphirhachis">A.</tp:taxon-name-part> <tp:taxon-name-part taxon-name-part-type="species" reg="nigra">nigra</tp:taxon-name-part></tp:taxon-name></italic> Townes, 1970</bold>
                        </td></tr><tr><td rowspan="1" colspan="1">–</td><td rowspan="1" colspan="1">Body small and not elongate. T1 1.8–2.1 times as long as maximum width. T2 0.9–1.0 times as long as maximum width (Figs <xref ref-type="fig" rid="F1">3</xref>, <xref ref-type="fig" rid="F2">6</xref>, <xref ref-type="fig" rid="F3">9</xref>). Face sometimes without a pair of yellow stripes along inner orbit in female (Fig. <xref ref-type="fig" rid="F3">8</xref>), or entirely yellow in male (Fig. <xref ref-type="fig" rid="F2">5</xref>). Antenna with 45–50 flagellomeres. Metasomal tergites with (Fig. <xref ref-type="fig" rid="F3">9</xref>) or without (Fig. <xref ref-type="fig" rid="F1">3</xref>) a posterior white band in female. Ovipositor various in length</td><td rowspan="1" colspan="1">
                          <bold>6</bold>
                        </td></tr><!--PageBreak--><tr><td rowspan="1" colspan="1">6</td><td rowspan="1" colspan="1">Ovipositor sheath 0.3 times as long as hind tibia. Clypeus 0.5 times as long as wide. Face 0.6 times as long as wide, without a narrow longitudinal depression between eye and antennal socket (Figs <xref ref-type="fig" rid="F1">2</xref>, <xref ref-type="fig" rid="F2">5</xref>). Hind femur 5.7–6.1 times as long as maximum depth in lateral view, black. Metasomal tergite nearly entirely black in female (Figs <xref ref-type="fig" rid="F1">1</xref>, <xref ref-type="fig" rid="F1">3</xref>). Japan</td><td rowspan="1" colspan="1">
                          <bold><italic><tp:taxon-name><tp:taxon-name-part taxon-name-part-type="genus" reg="Amphirhachis">A.</tp:taxon-name-part> <tp:taxon-name-part taxon-name-part-type="species" reg="fujiei">fujiei</tp:taxon-name-part></tp:taxon-name></italic> sp. n.</bold>
                        </td></tr><tr><td rowspan="1" colspan="1">–</td><td rowspan="1" colspan="1">Ovipositor sheath 0.4–0.5 times as long as hind tibia. Clypeus 0.4 times as long as wide. Face 0.5 times as long as wide, with a narrow longitudinal depression between eye and antennal socket (Fig. <xref ref-type="fig" rid="F3">8</xref>). Hind femur 6.4–6.9 times as long as maximum depth in lateral view, black or reddish brown. Each metasomal tergite with a posterior white band (Figs <xref ref-type="fig" rid="F3">7</xref>, <xref ref-type="fig" rid="F3">9</xref>). Male unknown. Japan</td><td rowspan="1" colspan="1">
                          <bold><italic><tp:taxon-name><tp:taxon-name-part taxon-name-part-type="genus" reg="Amphirhachis">A.</tp:taxon-name-part> <tp:taxon-name-part taxon-name-part-type="species" reg="miyabi">miyabi</tp:taxon-name-part></tp:taxon-name></italic> sp. n.</bold>
                        </td></tr></tbody></table></table-wrap></tp:treatment-sec><tp:treatment-sec><!--Section generated to contain objects referenced in tp:taxon-treatment.--><fig id="F6" position="float" orientation="portrait"><label>Figures 16–18.</label><caption><p>
                      <italic><tp:taxon-name><tp:taxon-name-part taxon-name-part-type="genus" reg="Amphirhachis">Amphirhachis</tp:taxon-name-part> <tp:taxon-name-part taxon-name-part-type="species" reg="tertia">tertia</tp:taxon-name-part></tp:taxon-name></italic> Momoi, 1970, female from Japan. <bold>16</bold> lateral habitus <bold>17</bold> head, anterior view <bold>18</bold> head, mesosoma and metasoma, dorsal view.</p></caption><graphic xmlns:xlink="http://www.w3.org/1999/xlink" xlink:href="zookeys-685-049-g006.jpg" position="float" orientation="portrait" xlink:type="simple" id="oo_144886.jpg"/></fig><fig id="F7" position="float" orientation="portrait"><label>Figures 19–21.</label><caption><p>
                      <italic><tp:taxon-name><tp:taxon-name-part taxon-name-part-type="genus" reg="Amphirhachis">Amphirhachis</tp:taxon-name-part> <tp:taxon-name-part taxon-name-part-type="species" reg="tertia">tertia</tp:taxon-name-part></tp:taxon-name></italic> Momoi, 1970, male from Japan. <bold>19</bold> lateral habitus <bold>20</bold> head, anterior view <bold>21</bold> head, mesosoma and metasoma, dorsal view.</p></caption><graphic xmlns:xlink="http://www.w3.org/1999/xlink" xlink:href="zookeys-685-049-g007.jpg" position="float" orientation="portrait" xlink:type="simple" id="oo_144887.jpg"/></fig><fig id="F1" position="float" orientation="portrait"><label>Figures 1–3.</label><caption><p>
                      <italic><tp:taxon-name><tp:taxon-name-part taxon-name-part-type="genus" reg="Amphirhachis">Amphirhachis</tp:taxon-name-part> <tp:taxon-name-part taxon-name-part-type="species" reg="fujiei">fujiei</tp:taxon-name-part></tp:taxon-name></italic> sp. n., female (holotype). <bold>1</bold> lateral habitus <bold>2</bold> head, anterior view <bold>3</bold> head, mesosoma and metasoma, dorsal view.</p></caption><graphic xmlns:xlink="http://www.w3.org/1999/xlink" xlink:href="zookeys-685-049-g001.jpg" position="float" orientation="portrait" xlink:type="simple" id="oo_144881.jpg"/></fig><fig id="F2" position="float" orientation="portrait"><label>Figures 4–6.</label><caption><p>
                      <italic><tp:taxon-name><tp:taxon-name-part taxon-name-part-type="genus" reg="Amphirhachis">Amphirhachis</tp:taxon-name-part> <tp:taxon-name-part taxon-name-part-type="species" reg="fujiei">fujiei</tp:taxon-name-part></tp:taxon-name></italic> sp. n., male (paratype). <bold>4</bold> lateral habitus <bold>5</bold> head, anterior view <bold>6</bold> head, mesosoma and metasoma, dorsal view.</p></caption><graphic xmlns:xlink="http://www.w3.org/1999/xlink" xlink:href="zookeys-685-049-g002.jpg" position="float" orientation="portrait" xlink:type="simple" id="oo_144882.jpg"/></fig><fig id="F3" position="float" orientation="portrait"><label>Figures 7–9.</label><caption><p>
                      <italic><tp:taxon-name><tp:taxon-name-part taxon-name-part-type="genus" reg="Amphirhachis">Amphirhachis</tp:taxon-name-part> <tp:taxon-name-part taxon-name-part-type="species" reg="miyabi">miyabi</tp:taxon-name-part></tp:taxon-name></italic> sp. n., female (holotype). <bold>7</bold> lateral habitus <bold>8</bold> head, anterior view <bold>9</bold> head, mesosoma and metasoma, dorsal view.</p></caption><graphic xmlns:xlink="http://www.w3.org/1999/xlink" xlink:href="zookeys-685-049-g003.jpg" position="float" orientation="portrait" xlink:type="simple" id="oo_144883.jpg"/></fig><fig id="F4" position="float" orientation="portrait"><label>Figures 10–12.</label><caption><p>
                      <italic><tp:taxon-name><tp:taxon-name-part taxon-name-part-type="genus" reg="Amphirhachis">Amphirhachis</tp:taxon-name-part> <tp:taxon-name-part taxon-name-part-type="species" reg="nigra">nigra</tp:taxon-name-part></tp:taxon-name></italic> Townes, 1970, female from Japan. <bold>10</bold> lateral habitus <bold>11</bold> head, anterior view <bold>12</bold> head, mesosoma and metasoma, dorsal view.</p></caption><graphic xmlns:xlink="http://www.w3.org/1999/xlink" xlink:href="zookeys-685-049-g004.jpg" position="float" orientation="portrait" xlink:type="simple" id="oo_144884.jpg"/></fig><fig id="F5" position="float" orientation="portrait"><label>Figures 13–15.</label><caption><p>
                      <italic><tp:taxon-name><tp:taxon-name-part taxon-name-part-type="genus" reg="Amphirhachis">Amphirhachis</tp:taxon-name-part> <tp:taxon-name-part taxon-name-part-type="species" reg="nigra">nigra</tp:taxon-name-part></tp:taxon-name></italic> Townes, 1970, male from Japan. <bold>13</bold> lateral habitus <bold>14</bold> head, anterior view <bold>15</bold> head, mesosoma and metasoma, dorsal view.</p></caption><graphic xmlns:xlink="http://www.w3.org/1999/xlink" xlink:href="zookeys-685-049-g005.jpg" position="float" orientation="portrait" xlink:type="simple" id="oo_144885.jpg"/></fig></tp:treatment-sec><ref-list><ref id="B7"><mixed-citation xmlns:xlink="http://www.w3.org/1999/xlink" xlink:type="simple">
          <person-group><name name-style="western"><surname>Townes</surname><given-names>H</given-names></name></person-group> (<year>1970</year>) <article-title>The genera of <tp:taxon-name><tp:taxon-name-part taxon-name-part-type="family">Ichneumonidae</tp:taxon-name-part></tp:taxon-name>, part 3.</article-title> <source>Memoirs of the American Entomological Institute</source> <volume>13</volume>: <fpage>1</fpage>–<lpage>307</lpage>.</mixed-citation></ref></ref-list></tp:taxon-treatment>
