# Supplementary material for: Revision of the genus Amphirhachis Townes, 1970 (Hymenoptera, Ichneumonidae, Banchinae) from Japan
Source: Zookeys. 2017 Jul 13;(685):49–64. doi: 10.3897/zookeys.685.13552 (PMC5646651; doi:10.3897/zookeys.685.13552)
Supplement: XML Treatment for Amphirhachis fujiei [file zookeys.685.13552-treatment2.xml]

<!DOCTYPE tp:taxon-treatment
  PUBLIC "-//TaxonX//DTD Taxonomic Treatment Publishing DTD v0 20100105//EN" "tax-treatment-NSO.dtd">
<tp:taxon-treatment xmlns:tp="http://www.plazi.org/taxpub"><tp:treatment-meta><kwd-group><label>Taxon classification</label><kwd><named-content xmlns:xlink="http://www.w3.org/1999/xlink" content-type="kingdom">Animalia</named-content></kwd><kwd><named-content xmlns:xlink="http://www.w3.org/1999/xlink" content-type="order">Hymenoptera</named-content></kwd><kwd><named-content xmlns:xlink="http://www.w3.org/1999/xlink" content-type="family">Ichneumonidae</named-content></kwd></kwd-group><mixed-citation publication-type="journal"><person-group><name><surname>Watanabe</surname><given-names>Kyohei</given-names></name></person-group><article-title>Revision of the genus <italic><tp:taxon-name><tp:taxon-name-part taxon-name-part-type="genus" reg="Amphirhachis">Amphirhachis</tp:taxon-name-part></tp:taxon-name></italic> Townes, 1970 (<tp:taxon-name><tp:taxon-name-part taxon-name-part-type="order">Hymenoptera</tp:taxon-name-part></tp:taxon-name>, <tp:taxon-name><tp:taxon-name-part taxon-name-part-type="family">Ichneumonidae</tp:taxon-name-part></tp:taxon-name>, <tp:taxon-name><tp:taxon-name-part taxon-name-part-type="subfamily">Banchinae</tp:taxon-name-part></tp:taxon-name>) from Japan</article-title><source>Zookeys</source><day>13</day><month>7</month><year>2017</year><volume>2017</volume><issue>685</issue><fpage>49</fpage><lpage>64</lpage><pub-id pub-id-type="doi">10.3897/zookeys.685.13552</pub-id></mixed-citation></tp:treatment-meta><tp:nomenclature><tp:taxon-name>
                  <tp:taxon-name-part taxon-name-part-type="genus" reg="Amphirhachis">Amphirhachis</tp:taxon-name-part>
                  <tp:taxon-name-part taxon-name-part-type="species" reg="fujiei">fujiei</tp:taxon-name-part>
                  <object-id xmlns:xlink="http://www.w3.org/1999/xlink" content-type="zoobank" xlink:type="simple">http://zoobank.org/47BB2E0E-EEB6-4946-816E-954337D32012</object-id>
                </tp:taxon-name><tp:taxon-status xmlns:xlink="http://www.w3.org/1999/xlink" xlink:type="simple">sp. n.</tp:taxon-status><xref ref-type="fig" rid="F1">Figs 1–3</xref><xref ref-type="fig" rid="F2">, 4–6</xref></tp:nomenclature><tp:treatment-sec sec-type="diagnosis" id="SECID0ELNAE"><title>Diagnosis.</title><p>Clypeus 0.5 times as long as wide. Face 0.6 times as long as wide, without a narrow longitudinal depression between eye and antennal socket. Antenna with 45–47 flagellomeres. Hind femur 5.7–6.1 times as long as maximum depth in lateral view, black. T1 1.8–1.9 times as long as maximum width. Base of T1 without yellow area or spots. T2 0.9–1.0 times as long as maximum width. T2-T7 black with or without white band(s), without red area. Ovipositor sheath 0.3 times as long as hind tibia. Face sometimes without a pair of yellow stripes along inner orbit in female, or entirely yellow in male. Metasomal tergite nearly entirely black in female.</p></tp:treatment-sec><tp:treatment-sec sec-type="description" id="SECID0EQNAE"><title>Description.</title><p>
                  <bold>Female</bold> (n = 18). Body length 7.5–11.0 (<abbrev xmlns:xlink="http://www.w3.org/1999/xlink" xlink:title="holotype" id="ABBRID0EYNAE" xlink:type="simple">HT</abbrev>: 9.0) mm.</p><p>
                  <italic>Head</italic> 0.6 times as long as wide. Clypeus 0.5 times as long as wide. Face slightly convex medially, 0.6 times as long as wide, without a narrow longitudinal depression between eye and antennal socket (Fig. <xref ref-type="fig" rid="F1">2</xref>). Frons without a longitudinal area before anterior ocellus without punctures. <abbrev xmlns:xlink="http://www.w3.org/1999/xlink" xlink:title="postocellar line" id="ABBRID0EEOAE" xlink:type="simple">POL</abbrev> 1.0 times as long as <abbrev xmlns:xlink="http://www.w3.org/1999/xlink" xlink:title="ocello-ocular line" id="ABBRID0EIOAE" xlink:type="simple">OOL</abbrev>. <abbrev xmlns:xlink="http://www.w3.org/1999/xlink" xlink:title="length of malar space" id="ABBRID0EMOAE" xlink:type="simple">MSL</abbrev> 0.6–0.7 (<abbrev xmlns:xlink="http://www.w3.org/1999/xlink" xlink:title="holotype" id="ABBRID0EQOAE" xlink:type="simple">HT</abbrev>: 0.7) times as long as <abbrev xmlns:xlink="http://www.w3.org/1999/xlink" xlink:title="basal mandibular width" id="ABBRID0EUOAE" xlink:type="simple">BWM</abbrev>. Antenna with 45–47 (<abbrev xmlns:xlink="http://www.w3.org/1999/xlink" xlink:title="holotype" id="ABBRID0EYOAE" xlink:type="simple">HT</abbrev>: 45) flagellomeres. F1 1.5–1.8 (<abbrev xmlns:xlink="http://www.w3.org/1999/xlink" xlink:title="holotype" id="ABBRID0E3OAE" xlink:type="simple">HT</abbrev>: 1.8) times as long as F2.</p><p>
                  <italic>Mesosoma</italic>. Mesopleuron without a speculum. Pleural carina present anteriorly, absent posteriorly. Fore wing length 8.0–9.5 (<abbrev xmlns:xlink="http://www.w3.org/1999/xlink" xlink:title="holotype" id="ABBRID0EEPAE" xlink:type="simple">HT</abbrev>: 8.5) mm. Hind femur 5.7–6.1 (<abbrev xmlns:xlink="http://www.w3.org/1999/xlink" xlink:title="holotype" id="ABBRID0EIPAE" xlink:type="simple">HT</abbrev>: 6.0) times as long as maximum depth in lateral view. Hind TS1 2.0 times as long as TS2.</p><p>
                  <italic>Metasoma</italic>. T1 1.8–1.9 (<abbrev xmlns:xlink="http://www.w3.org/1999/xlink" xlink:title="holotype" id="ABBRID0EQPAE" xlink:type="simple">HT</abbrev>: 1.8) times as long as maximum width. T2 0.9–1.0 (<abbrev xmlns:xlink="http://www.w3.org/1999/xlink" xlink:title="holotype" id="ABBRID0EUPAE" xlink:type="simple">HT</abbrev>: 0.95) times as long as maximum width. Ovipositor sheath 0.3 times as long as hind tibia.</p><p>
                  <italic>Colouration</italic> (Figs <xref ref-type="fig" rid="F1">1–3</xref>). Body (excluding wings and legs) black, except for: ventral part of clypeus, a pair of spots along inner orbit of face, vertex with a pair of spots between lateral ocellus and eye, mandible excluding apex and base, a median band of flagellum, and a pair of median spots of collar white to whitish yellow. The spot of face sometimes elongated along orbit. Wings hyaline; veins and pterostigma blackish brown to brown except for yellow wing base. Legs black except for: fore and mid femora, tibiae and tarsi partly blackish brown to reddish brown and hind TS2-TS4 white to whitish yellow.</p><fig id="F1" position="float" orientation="portrait"><label>Figures 1–3.</label><caption><p>
                      <italic><tp:taxon-name><tp:taxon-name-part taxon-name-part-type="genus" reg="Amphirhachis">Amphirhachis</tp:taxon-name-part> <tp:taxon-name-part taxon-name-part-type="species" reg="fujiei">fujiei</tp:taxon-name-part></tp:taxon-name></italic> sp. n., female (holotype). <bold>1</bold> lateral habitus <bold>2</bold> head, anterior view <bold>3</bold> head, mesosoma and metasoma, dorsal view.</p></caption><graphic xmlns:xlink="http://www.w3.org/1999/xlink" xlink:href="zookeys-685-049-g001.jpg" position="float" orientation="portrait" xlink:type="simple" id="oo_144881.jpg"/></fig><p>
                  <bold>Male</bold> (n = 9). In body structure, similar to female except for: <abbrev xmlns:xlink="http://www.w3.org/1999/xlink" xlink:title="postocellar line" id="ABBRID0ECRAE" xlink:type="simple">POL</abbrev> 1.1–1.4 times as long as <abbrev xmlns:xlink="http://www.w3.org/1999/xlink" xlink:title="ocello-ocular line" id="ABBRID0EGRAE" xlink:type="simple">OOL</abbrev>, <abbrev xmlns:xlink="http://www.w3.org/1999/xlink" xlink:title="length of malar space" id="ABBRID0EKRAE" xlink:type="simple">MSL</abbrev> 0.5–0.6 times as long as <abbrev xmlns:xlink="http://www.w3.org/1999/xlink" xlink:title="basal mandibular width" id="ABBRID0EORAE" xlink:type="simple">BWM</abbrev>, antenna with 45-50 flagellomeres, F1 1.4–1.6 times as long as F2, hind femur 5.4–6.2 times as long as maximum depth in lateral view, hind TS1 1.9–2.0 times as long as TS2, and T1 1.9–2.1 times as long as maximum width. In colouration, similar to the pattern of female but largely differed (Figs <xref ref-type="fig" rid="F2">4–6</xref>). Clypeus, face and malar space entirely yellow. Vertex with a pair of yellow spots between lateral ocellus and eye. Palpi, ventral spot of scape and pedicel, median band of flagellum yellow. Collar, posterodorsal corner of pronotum, subalar prominence, dorsal area of mesepimeron and posterior transverse stripe of T2-T7 whitish yellow to yellow. Mesoscutum sometimes with a pair of yellow anterolateral spots. Scutellum sometimes with a pair of yellow spots. Fore and mid legs whitish yellow to reddish yellow. Hind leg black to blackish brown except for whitish yellow trochanter and trochantellus, basal yellowish area of tibia, and TS2-TS5.</p><fig id="F2" position="float" orientation="portrait"><label>Figures 4–6.</label><caption><p>
                      <italic><tp:taxon-name><tp:taxon-name-part taxon-name-part-type="genus" reg="Amphirhachis">Amphirhachis</tp:taxon-name-part> <tp:taxon-name-part taxon-name-part-type="species" reg="fujiei">fujiei</tp:taxon-name-part></tp:taxon-name></italic> sp. n., male (paratype). <bold>4</bold> lateral habitus <bold>5</bold> head, anterior view <bold>6</bold> head, mesosoma and metasoma, dorsal view.</p></caption><graphic xmlns:xlink="http://www.w3.org/1999/xlink" xlink:href="zookeys-685-049-g002.jpg" position="float" orientation="portrait" xlink:type="simple" id="oo_144882.jpg"/></fig></tp:treatment-sec><tp:treatment-sec sec-type="material" id="SECID0EUSAE"><title>Specimens examined.</title><p>JAPAN: [Holotype] <abbrev xmlns:xlink="http://www.w3.org/1999/xlink" xlink:title="female" id="ABBRID0E1SAE" xlink:type="simple">F</abbrev>, Wakayama Pref., Tanabe City, Ryujin Vil., Ryujin, 23. VI. 2012, S. Fujie leg. (<named-content xmlns:xlink="http://www.w3.org/1999/xlink" content-type="dwc:institutional_code" xlink:type="simple">KPMNH</named-content>
). [Paratypes] 1 <abbrev xmlns:xlink="http://www.w3.org/1999/xlink" xlink:title="female" id="ABBRID0EDTAE" xlink:type="simple">F</abbrev>, Hokkaido, Sapporo City, Mt. Soranuma-dake, 14. VI. – 4. VII. 2007, A. Ueda leg. (<abbrev xmlns:xlink="http://www.w3.org/1999/xlink" xlink:title="malaise trap" id="ABBRID0EHTAE" xlink:type="simple">MsT</abbrev>) <!--PageBreak-->(<named-content xmlns:xlink="http://www.w3.org/1999/xlink" content-type="dwc:institutional_code" xlink:type="simple">KPMNH</named-content>
); 1 <abbrev xmlns:xlink="http://www.w3.org/1999/xlink" xlink:title="male" id="ABBRID0ESTAE" xlink:type="simple">M</abbrev>, Hokkaido, Kuriyama Town, 31. VIII. – 13. IX. 2007, A. Ueda leg. (<abbrev xmlns:xlink="http://www.w3.org/1999/xlink" xlink:title="malaise trap" id="ABBRID0EWTAE" xlink:type="simple">MsT</abbrev>) (<named-content xmlns:xlink="http://www.w3.org/1999/xlink" content-type="dwc:institutional_code" xlink:type="simple">KPMNH</named-content>
); 1 <abbrev xmlns:xlink="http://www.w3.org/1999/xlink" xlink:title="male" id="ABBRID0E6TAE" xlink:type="simple">M</abbrev>, Hokkaido, Yubari City, Oyubari, 31. VIII. – 13. IX. 2007, A. Ueda leg. (<abbrev xmlns:xlink="http://www.w3.org/1999/xlink" xlink:title="malaise trap" id="ABBRID0EDUAE" xlink:type="simple">MsT</abbrev>) (<named-content xmlns:xlink="http://www.w3.org/1999/xlink" content-type="dwc:institutional_code" xlink:type="simple">KPMNH</named-content>
); 1 <abbrev xmlns:xlink="http://www.w3.org/1999/xlink" xlink:title="male" id="ABBRID0EMUAE" xlink:type="simple">M</abbrev>, Hokkaido, Horikanai Town, Moshiri, Uryu, 11–17. VII. 2012, K. Watanabe et al. leg. (<abbrev xmlns:xlink="http://www.w3.org/1999/xlink" xlink:title="malaise trap" id="ABBRID0EQUAE" xlink:type="simple">MsT</abbrev>) (<named-content xmlns:xlink="http://www.w3.org/1999/xlink" content-type="dwc:institutional_code" xlink:type="simple">KPMNH</named-content>
); 1 <abbrev xmlns:xlink="http://www.w3.org/1999/xlink" xlink:title="male" id="ABBRID0EZUAE" xlink:type="simple">M</abbrev>, Hokkaido, Mt. Tarumae-san, 12–21. VII. 1998, K. Konishi leg. (<abbrev xmlns:xlink="http://www.w3.org/1999/xlink" xlink:title="malaise trap" id="ABBRID0E4UAE" xlink:type="simple">MsT</abbrev>.) (<named-content xmlns:xlink="http://www.w3.org/1999/xlink" content-type="dwc:institutional_code" xlink:type="simple">NIAES</named-content>
); 1 <abbrev xmlns:xlink="http://www.w3.org/1999/xlink" xlink:title="female" id="ABBRID0EGVAE" xlink:type="simple">F</abbrev>, Ibaraki Pref., Kitaibaraki, Ogawa, 27. VI. – 9. VII. 1996, K. Maeto leg. (<abbrev xmlns:xlink="http://www.w3.org/1999/xlink" xlink:title="malaise trap" id="ABBRID0EKVAE" xlink:type="simple">MsT</abbrev>) (<named-content xmlns:xlink="http://www.w3.org/1999/xlink" content-type="dwc:institutional_code" xlink:type="simple">NIAES</named-content>
); 2 <abbrev xmlns:xlink="http://www.w3.org/1999/xlink" xlink:title="female" id="ABBRID0ETVAE" xlink:type="simple">F</abbrev>, same locality and collector, 9–25. IX. 1996 (<abbrev xmlns:xlink="http://www.w3.org/1999/xlink" xlink:title="malaise trap" id="ABBRID0EXVAE" xlink:type="simple">MsT</abbrev>) (<named-content xmlns:xlink="http://www.w3.org/1999/xlink" content-type="dwc:institutional_code" xlink:type="simple">NIAES</named-content>
); 1 <abbrev xmlns:xlink="http://www.w3.org/1999/xlink" xlink:title="male" id="ABBRID0EAWAE" xlink:type="simple">M</abbrev>, same locality and collector, 20. VIII. – 4. IX. 1996 (<abbrev xmlns:xlink="http://www.w3.org/1999/xlink" xlink:title="malaise trap" id="ABBRID0EEWAE" xlink:type="simple">MsT</abbrev>) (<named-content xmlns:xlink="http://www.w3.org/1999/xlink" content-type="dwc:institutional_code" xlink:type="simple">NIAES</named-content>
); 3 <abbrev xmlns:xlink="http://www.w3.org/1999/xlink" xlink:title="male" id="ABBRID0ENWAE" xlink:type="simple">M</abbrev>, Tochigi Pref., Yaita, 30. VI. – 15. VII. 1989, K. Konishi leg. (<abbrev xmlns:xlink="http://www.w3.org/1999/xlink" xlink:title="malaise trap" id="ABBRID0ERWAE" xlink:type="simple">MsT</abbrev>) (<named-content xmlns:xlink="http://www.w3.org/1999/xlink" content-type="dwc:institutional_code" xlink:type="simple">NIAES</named-content>
); 1 <abbrev xmlns:xlink="http://www.w3.org/1999/xlink" xlink:title="female" id="ABBRID0E1WAE" xlink:type="simple">F</abbrev>, Kanagawa Pref., Odawara, 4. VI. 1987, H. Makihara leg. (<named-content xmlns:xlink="http://www.w3.org/1999/xlink" content-type="dwc:institutional_code" xlink:type="simple">NIAES</named-content>
); 1 <abbrev xmlns:xlink="http://www.w3.org/1999/xlink" xlink:title="female" id="ABBRID0EDXAE" xlink:type="simple">F</abbrev>, Kanagawa Pref., Mt. Tanzawa-san, 6. VI. 2013, T. Taniwaki leg. (<abbrev xmlns:xlink="http://www.w3.org/1999/xlink" xlink:title="flight interception trap" id="ABBRID0EHXAE" xlink:type="simple">FIT</abbrev>) (<named-content xmlns:xlink="http://www.w3.org/1999/xlink" content-type="dwc:institutional_code" xlink:type="simple">KPMNH</named-content>
); 1 <abbrev xmlns:xlink="http://www.w3.org/1999/xlink" xlink:title="female" id="ABBRID0EQXAE" xlink:type="simple">F</abbrev>, Kanagawa Pref., Mt. Oomuro-yama, 16. VI. 2013, T. Taniwaki leg. (<abbrev xmlns:xlink="http://www.w3.org/1999/xlink" xlink:title="flight interception trap" id="ABBRID0EUXAE" xlink:type="simple">FIT</abbrev>) (<named-content xmlns:xlink="http://www.w3.org/1999/xlink" content-type="dwc:institutional_code" xlink:type="simple">KPMNH</named-content>
); 1 <abbrev xmlns:xlink="http://www.w3.org/1999/xlink" xlink:title="female" id="ABBRID0E4XAE" xlink:type="simple">F</abbrev>, Kanagawa Pref., Mt. Komotsurushi-yama, 21. VI. 2013, T. Taniwaki leg. (<abbrev xmlns:xlink="http://www.w3.org/1999/xlink" xlink:title="flight interception trap" id="ABBRID0EBYAE" xlink:type="simple">FIT</abbrev>) (<named-content xmlns:xlink="http://www.w3.org/1999/xlink" content-type="dwc:institutional_code" xlink:type="simple">KPMNH</named-content>
); 1 <abbrev xmlns:xlink="http://www.w3.org/1999/xlink" xlink:title="male" id="ABBRID0EKYAE" xlink:type="simple">M</abbrev>, Yamanashi Pref., Hokuto City, Masutomi, Biwakubo-sawa, 28. VII. 2007, T. Ban leg. (<named-content xmlns:xlink="http://www.w3.org/1999/xlink" content-type="dwc:institutional_code" xlink:type="simple">KPMNH</named-content>
); 1 <abbrev xmlns:xlink="http://www.w3.org/1999/xlink" xlink:title="female" id="ABBRID0ETYAE" xlink:type="simple">F</abbrev>, Yamanashi Pref., Tsuru City, Matsuhime-toge, 28. VII. – 9. VIII. 2008, T. Sakurai &amp; T. Zakoji leg. (<named-content xmlns:xlink="http://www.w3.org/1999/xlink" content-type="dwc:institutional_code" xlink:type="simple">KPMNH</named-content>
); 1 <abbrev xmlns:xlink="http://www.w3.org/1999/xlink" xlink:title="female" id="ABBRID0E3YAE" xlink:type="simple">F</abbrev>, Yamanashi Pref., Koushu City, Yamato Town, Tokusa, 7. VIII. 2008, T. Muraki leg. (<named-content xmlns:xlink="http://www.w3.org/1999/xlink" content-type="dwc:institutional_code" xlink:type="simple">KPMNH</named-content>
); 1 <abbrev xmlns:xlink="http://www.w3.org/1999/xlink" xlink:title="female" id="ABBRID0EFZAE" xlink:type="simple">F</abbrev>, Nagano Pref., Shimashima-dani, 28. VII. 1980, H. Takemoto leg. (<named-content xmlns:xlink="http://www.w3.org/1999/xlink" content-type="dwc:institutional_code" xlink:type="simple">NIAES</named-content>
); 1 <abbrev xmlns:xlink="http://www.w3.org/1999/xlink" xlink:title="female" id="ABBRID0EOZAE" xlink:type="simple">F</abbrev>, Nagano Pref., Outaki Vil., Mt. Ontake-san, Hakkaisan, 8–9. VIII. 2014, S. Shimizu leg. (<abbrev xmlns:xlink="http://www.w3.org/1999/xlink" xlink:title="malaise trap" id="ABBRID0ESZAE" xlink:type="simple">MsT</abbrev>.) (<named-content xmlns:xlink="http://www.w3.org/1999/xlink" content-type="dwc:institutional_code" xlink:type="simple">KPMNH</named-content>
); 1 <abbrev xmlns:xlink="http://www.w3.org/1999/xlink" xlink:title="female" id="ABBRID0E2ZAE" xlink:type="simple">F</abbrev>, Hyogo <!--PageBreak-->Pref., Kami Town, Niiya, Mikata-kogen (710 m alt.), 26. VI. – 18. VII. 2011, S. Fujie leg. (<abbrev xmlns:xlink="http://www.w3.org/1999/xlink" xlink:title="malaise trap" id="ABBRID0EB1AE" xlink:type="simple">MsT</abbrev>) (<named-content xmlns:xlink="http://www.w3.org/1999/xlink" content-type="dwc:institutional_code" xlink:type="simple">KPMNH</named-content>
); 1 <abbrev xmlns:xlink="http://www.w3.org/1999/xlink" xlink:title="female" id="ABBRID0EK1AE" xlink:type="simple">F</abbrev>, Tottori Pref., Mt. Daisen, 24. VI. 1978, Y. Yoneda leg. (<named-content xmlns:xlink="http://www.w3.org/1999/xlink" content-type="dwc:institutional_code" xlink:type="simple">NIAES</named-content>
); 1 <abbrev xmlns:xlink="http://www.w3.org/1999/xlink" xlink:title="female" id="ABBRID0ET1AE" xlink:type="simple">F</abbrev>, Tottori Pref., Wakasa Town, Mt. Hyonosen, Oodanganaru, 6. VIII. 2011, K. Watanabe leg. (<abbrev xmlns:xlink="http://www.w3.org/1999/xlink" xlink:title="light trap" id="ABBRID0EX1AE" xlink:type="simple">LT</abbrev>) (<named-content xmlns:xlink="http://www.w3.org/1999/xlink" content-type="dwc:institutional_code" xlink:type="simple">KPMNH</named-content>
); 1 <abbrev xmlns:xlink="http://www.w3.org/1999/xlink" xlink:title="female" id="ABBRID0EA2AE" xlink:type="simple">F</abbrev>, Ehime Pref., Odamiyama, 25. VII. 1995, E. Yamamoto leg. (<abbrev xmlns:xlink="http://www.w3.org/1999/xlink" xlink:title="light trap" id="ABBRID0EE2AE" xlink:type="simple">LT</abbrev>) (<named-content xmlns:xlink="http://www.w3.org/1999/xlink" content-type="dwc:institutional_code" xlink:type="simple">NIAES</named-content>
); 1 <abbrev xmlns:xlink="http://www.w3.org/1999/xlink" xlink:title="female" id="ABBRID0EN2AE" xlink:type="simple">F</abbrev>, Fukuoka Pref., Mt. Hiko, 5–6. VII. 1979, K. Maeto leg. (<named-content xmlns:xlink="http://www.w3.org/1999/xlink" content-type="dwc:institutional_code" xlink:type="simple">NIAES</named-content>
).</p></tp:treatment-sec><tp:treatment-sec sec-type="distribution" id="SECID0EW2AE"><title>Distribution.</title><p>Japan (Hokkaido, Honshu, Shikoku and Kyushu).</p></tp:treatment-sec><tp:treatment-sec sec-type="etymology" id="SECID0E22AE"><title>Etymology.</title><p>The specific name is from my friend, Mr. Shunpei Fujie, who is a taxonomist of Japanese <tp:taxon-name><tp:taxon-name-part taxon-name-part-type="family">Braconidae</tp:taxon-name-part></tp:taxon-name> and a collector of types.</p></tp:treatment-sec><tp:treatment-sec sec-type="Bionomics" id="SECID0EG3AE"><title>Bionomics.</title><p>Host is unknown. The specimens collected from Hyogo (Mt. Hyonosen) and Shikoku were collected by light trap.</p></tp:treatment-sec><tp:treatment-sec sec-type="remarks" id="SECID0EL3AE"><title>Remarks.</title><p>This species resembles <italic><tp:taxon-name><tp:taxon-name-part taxon-name-part-type="genus" reg="Amphirhachis">A.</tp:taxon-name-part> <tp:taxon-name-part taxon-name-part-type="species" reg="nigra">nigra</tp:taxon-name-part></tp:taxon-name></italic> in the body colouration, but it can be distinguished by the T1 1.8–2.1 times as long as maximum width (2.2–2.8 times in <italic><tp:taxon-name><tp:taxon-name-part taxon-name-part-type="genus" reg="Amphirhachis">A.</tp:taxon-name-part> <tp:taxon-name-part taxon-name-part-type="species" reg="nigra">nigra</tp:taxon-name-part></tp:taxon-name></italic>), T2 0.9–1.0 times as long as maximum width (1.1–1.3 times in <italic><tp:taxon-name><tp:taxon-name-part taxon-name-part-type="genus" reg="Amphirhachis">A.</tp:taxon-name-part> <tp:taxon-name-part taxon-name-part-type="species" reg="nigra">nigra</tp:taxon-name-part></tp:taxon-name></italic>), the body length 7.0–7.5 mm (54–58 flagellomeres in <italic><tp:taxon-name><tp:taxon-name-part taxon-name-part-type="genus" reg="Amphirhachis">A.</tp:taxon-name-part> <tp:taxon-name-part taxon-name-part-type="species" reg="nigra">nigra</tp:taxon-name-part></tp:taxon-name></italic>) and T2 without a posterior white band in female (usually with a white band in female of <italic><tp:taxon-name><tp:taxon-name-part taxon-name-part-type="genus" reg="Amphirhachis">A.</tp:taxon-name-part> <tp:taxon-name-part taxon-name-part-type="species" reg="nigra">nigra</tp:taxon-name-part></tp:taxon-name></italic>). Males were collected only from Hokkaido and Honshu.</p></tp:treatment-sec></tp:taxon-treatment>
