# Supplementary material for: Revision of the genus Amphirhachis Townes, 1970 (Hymenoptera, Ichneumonidae, Banchinae) from Japan
Source: Zookeys. 2017 Jul 13;(685):49–64. doi: 10.3897/zookeys.685.13552 (PMC5646651; doi:10.3897/zookeys.685.13552)
Supplement: XML Treatment for Amphirhachis miyabi [file zookeys.685.13552-treatment3.xml]

<!DOCTYPE tp:taxon-treatment
  PUBLIC "-//TaxonX//DTD Taxonomic Treatment Publishing DTD v0 20100105//EN" "tax-treatment-NSO.dtd">
<tp:taxon-treatment xmlns:tp="http://www.plazi.org/taxpub"><tp:treatment-meta><kwd-group><label>Taxon classification</label><kwd><named-content xmlns:xlink="http://www.w3.org/1999/xlink" content-type="kingdom">Animalia</named-content></kwd><kwd><named-content xmlns:xlink="http://www.w3.org/1999/xlink" content-type="order">Hymenoptera</named-content></kwd><kwd><named-content xmlns:xlink="http://www.w3.org/1999/xlink" content-type="family">Ichneumonidae</named-content></kwd></kwd-group><mixed-citation publication-type="journal"><person-group><name><surname>Watanabe</surname><given-names>Kyohei</given-names></name></person-group><article-title>Revision of the genus <italic><tp:taxon-name><tp:taxon-name-part taxon-name-part-type="genus" reg="Amphirhachis">Amphirhachis</tp:taxon-name-part></tp:taxon-name></italic> Townes, 1970 (<tp:taxon-name><tp:taxon-name-part taxon-name-part-type="order">Hymenoptera</tp:taxon-name-part></tp:taxon-name>, <tp:taxon-name><tp:taxon-name-part taxon-name-part-type="family">Ichneumonidae</tp:taxon-name-part></tp:taxon-name>, <tp:taxon-name><tp:taxon-name-part taxon-name-part-type="subfamily">Banchinae</tp:taxon-name-part></tp:taxon-name>) from Japan</article-title><source>Zookeys</source><day>13</day><month>7</month><year>2017</year><volume>2017</volume><issue>685</issue><fpage>49</fpage><lpage>64</lpage><pub-id pub-id-type="doi">10.3897/zookeys.685.13552</pub-id></mixed-citation></tp:treatment-meta><tp:nomenclature><tp:taxon-name>
                  <tp:taxon-name-part taxon-name-part-type="genus" reg="Amphirhachis">Amphirhachis</tp:taxon-name-part>
                  <tp:taxon-name-part taxon-name-part-type="species" reg="miyabi">miyabi</tp:taxon-name-part>
                  <object-id xmlns:xlink="http://www.w3.org/1999/xlink" content-type="zoobank" xlink:type="simple">http://zoobank.org/CEDF0413-1954-4DCE-A9C6-353DB0CB7A68</object-id>
                </tp:taxon-name><tp:taxon-status xmlns:xlink="http://www.w3.org/1999/xlink" xlink:type="simple">sp. n.</tp:taxon-status><xref ref-type="fig" rid="F3">Figs 7–9</xref><!--PageBreak--></tp:nomenclature><tp:treatment-sec sec-type="diagnosis" id="SECID0EV6AE"><title>Diagnosis.</title><p>Clypeus 0.4 times as long as wide. Face 0.5 times as long as wide, with a narrow longitudinal depression between eye and antennal socket. Antenna with 46–49 flagellomeres. Hind femur 6.4–6.9 times as long as maximum depth in lateral view, black or reddish brown. T1 1.9–2.0 times as long as maximum width. Base of T1 without yellow area or spots. T2 0.9–1.0 times as long as maximum width. Each metasomal tergite with a posterior white band. Ovipositor sheath 0.4–0.5 times as long as hind tibia.</p></tp:treatment-sec><tp:treatment-sec sec-type="description" id="SECID0E16AE"><title>Description.</title><p>
                  <bold>Female</bold> (n = 18). Body length 10.0–11.0 (<abbrev xmlns:xlink="http://www.w3.org/1999/xlink" xlink:title="holotype" id="ABBRID0EDAAG" xlink:type="simple">HT</abbrev>: 10.0) mm.</p><p>
                  <italic>Head</italic> 0.6 times as long as wide. Clypeus 0.4 times as long as wide. Face slightly convex medially, 0.5 times as long as wide, with a narrow longitudinal depression between eye and antennal socket (Fig. <xref ref-type="fig" rid="F3">8</xref>). Frons with a longitudinal area before anterior ocellus without punctures. <abbrev xmlns:xlink="http://www.w3.org/1999/xlink" xlink:title="postocellar line" id="ABBRID0EPAAG" xlink:type="simple">POL</abbrev> 0.8–1.0 (<abbrev xmlns:xlink="http://www.w3.org/1999/xlink" xlink:title="holotype" id="ABBRID0ETAAG" xlink:type="simple">HT</abbrev>: 0.8) times as long as <abbrev xmlns:xlink="http://www.w3.org/1999/xlink" xlink:title="ocello-ocular line" id="ABBRID0EXAAG" xlink:type="simple">OOL</abbrev>. <abbrev xmlns:xlink="http://www.w3.org/1999/xlink" xlink:title="length of malar space" id="ABBRID0E2AAG" xlink:type="simple">MSL</abbrev> 0.7–0.8 (<abbrev xmlns:xlink="http://www.w3.org/1999/xlink" xlink:title="holotype" id="ABBRID0E6AAG" xlink:type="simple">HT</abbrev>: 0.7) times as long as <abbrev xmlns:xlink="http://www.w3.org/1999/xlink" xlink:title="basal mandibular width" id="ABBRID0EDBAG" xlink:type="simple">BWM</abbrev>. Antenna with 46–49 (<abbrev xmlns:xlink="http://www.w3.org/1999/xlink" xlink:title="holotype" id="ABBRID0EHBAG" xlink:type="simple">HT</abbrev>: 46) flagellomeres. F1 1.6–1.7 (<abbrev xmlns:xlink="http://www.w3.org/1999/xlink" xlink:title="holotype" id="ABBRID0ELBAG" xlink:type="simple">HT</abbrev>: 1.6) times as long as F2.</p><p>
                  <italic>Mesosoma</italic>. Mesopleuron with a very small speculum. Pleural carina present but trace-like in entire length. Fore wing length 9.0–10.0 (<abbrev xmlns:xlink="http://www.w3.org/1999/xlink" xlink:title="holotype" id="ABBRID0ETBAG" xlink:type="simple">HT</abbrev>: 9.0) mm. Hind femur 6.4–6.9 (<abbrev xmlns:xlink="http://www.w3.org/1999/xlink" xlink:title="holotype" id="ABBRID0EXBAG" xlink:type="simple">HT</abbrev>: 6.9) times as long as maximum depth in lateral view. Hind TS1 2.0–2.1 (<abbrev xmlns:xlink="http://www.w3.org/1999/xlink" xlink:title="holotype" id="ABBRID0E2BAG" xlink:type="simple">HT</abbrev>: 2.1) times as long as TS2.</p><p>
                  <italic>Metasoma</italic>. T1 1.9–2.0 (<abbrev xmlns:xlink="http://www.w3.org/1999/xlink" xlink:title="holotype" id="ABBRID0EDCAG" xlink:type="simple">HT</abbrev>: 1.9) times as long as maximum width. T2 0.9–1.0 (<abbrev xmlns:xlink="http://www.w3.org/1999/xlink" xlink:title="holotype" id="ABBRID0EHCAG" xlink:type="simple">HT</abbrev>: 0.9) times as long as maximum width. Ovipositor sheath 0.4–0.5 (<abbrev xmlns:xlink="http://www.w3.org/1999/xlink" xlink:title="holotype" id="ABBRID0ELCAG" xlink:type="simple">HT</abbrev>: 0.5) times as long as hind tibia.</p><!--PageBreak--><p>
                  <italic>Colouration</italic> (Figs <xref ref-type="fig" rid="F3">7–9</xref>). Body (excluding wings and legs) black, except for: clypeus excluding dorsal part, vertex with a pair of spots between lateral ocellus and eye, mandible excluding apex and base, a median band of flagellum, anterolateral spots of mesoscutum, subalar prominence, apical spots of T1, apical transverse stripe of T2-T7 white to whitish yellow; palpi brown; metasomal sternites blackish brown brown basally, whitish brown apically. Wings hyaline; veins and pterostigma blackish brown to brown except for yellow wing base. Coxae, trochanters and trochantelli black. Fore and mid femora, tibiae and tarsi reddish brown to brown. Hind femur, base and apical part of hind tibia, basal 0.7–0.8 (<abbrev xmlns:xlink="http://www.w3.org/1999/xlink" xlink:title="holotype" id="ABBRID0EYCAG" xlink:type="simple">HT</abbrev>: 0.8) of hind TS1, and TS5 black to blackish brown. Subbasal area of hind tibia reddish brown. Apical 0.2 of hind TS1 and TS2-TS4 whitish yellow. In some paratypes with: collar with yellow spot medially, mesoscutum with a indistinct, median yellow spot, scutellum with a pair of small yellow spots, and propodeum with a pair of small yellow spots near the socket of hind coxa. The apical yellow spot of T1 usually united into a single transverse stripe. In specimens collected in Yakushima Is., hind femur sometimes tinged with reddish brown. Ovipositor reddish brown.</p><fig id="F3" position="float" orientation="portrait"><label>Figures 7–9.</label><caption><p>
                      <italic><tp:taxon-name><tp:taxon-name-part taxon-name-part-type="genus" reg="Amphirhachis">Amphirhachis</tp:taxon-name-part> <tp:taxon-name-part taxon-name-part-type="species" reg="miyabi">miyabi</tp:taxon-name-part></tp:taxon-name></italic> sp. n., female (holotype). <bold>7</bold> lateral habitus <bold>8</bold> head, anterior view <bold>9</bold> head, mesosoma and metasoma, dorsal view.</p></caption><graphic xmlns:xlink="http://www.w3.org/1999/xlink" xlink:href="zookeys-685-049-g003.jpg" position="float" orientation="portrait" xlink:type="simple" id="oo_144883.jpg"/></fig><p>
                  <bold>Male</bold>. Unknown.</p></tp:treatment-sec><tp:treatment-sec sec-type="material" id="SECID0E5DAG"><title>Specimens examined.</title><p>JAPAN: [Holotype] <abbrev xmlns:xlink="http://www.w3.org/1999/xlink" xlink:title="female" id="ABBRID0EEEAG" xlink:type="simple">F</abbrev>, Nagasaki Pref., Tsushima Is., Kamitsushima Town, Izumi, Shitazaki (ca. 10 m alt.), 8. V. 2015, T. Kurihara leg. (<named-content xmlns:xlink="http://www.w3.org/1999/xlink" content-type="dwc:institutional_code" xlink:type="simple">KPMNH</named-content>
). [Paratypes] 2 <abbrev xmlns:xlink="http://www.w3.org/1999/xlink" xlink:title="female" id="ABBRID0ENEAG" xlink:type="simple">F</abbrev>, Aichi Pref., Nagoya City, Higashiyama Park, 1–10. V. 2001, M. Watanabe leg. (<abbrev xmlns:xlink="http://www.w3.org/1999/xlink" xlink:title="malaise trap" id="ABBRID0EREAG" xlink:type="simple">MsT</abbrev>) (<abbrev xmlns:xlink="http://www.w3.org/1999/xlink" content-type="institution" xlink:title="Laboratory of Entomology, Meijyo University, Nagoya, Japan" id="ABBRID0EVEAG" xlink:type="simple">MU</abbrev>); 2 <abbrev xmlns:xlink="http://www.w3.org/1999/xlink" xlink:title="female" id="ABBRID0E1EAG" xlink:type="simple">F</abbrev>, same locality and collector, 11–20. V. 2001 (<abbrev xmlns:xlink="http://www.w3.org/1999/xlink" xlink:title="malaise trap" id="ABBRID0E5EAG" xlink:type="simple">MsT</abbrev>) (<abbrev xmlns:xlink="http://www.w3.org/1999/xlink" content-type="institution" xlink:title="Laboratory of Entomology, Meijyo University, Nagoya, Japan" id="ABBRID0ECFAG" xlink:type="simple">MU</abbrev>); 5 <abbrev xmlns:xlink="http://www.w3.org/1999/xlink" xlink:title="female" id="ABBRID0EHFAG" xlink:type="simple">F</abbrev>, Aichi Pref., Toyota City, Takiwaki, 30. IV. – 6. V. 2002, Y. Kurahashi leg. (<abbrev xmlns:xlink="http://www.w3.org/1999/xlink" xlink:title="malaise trap" id="ABBRID0ELFAG" xlink:type="simple">MsT</abbrev>) (<abbrev xmlns:xlink="http://www.w3.org/1999/xlink" content-type="institution" xlink:title="Laboratory of Entomology, Meijyo University, Nagoya, Japan" id="ABBRID0EPFAG" xlink:type="simple">MU</abbrev>); 2 <abbrev xmlns:xlink="http://www.w3.org/1999/xlink" xlink:title="female" id="ABBRID0EUFAG" xlink:type="simple">F</abbrev>, Aichi Pref., Toyota City, Sanage, 30. IV. – 6. V. 2002, M. Kiyota leg. (<abbrev xmlns:xlink="http://www.w3.org/1999/xlink" xlink:title="malaise trap" id="ABBRID0EYFAG" xlink:type="simple">MsT</abbrev>) (<abbrev xmlns:xlink="http://www.w3.org/1999/xlink" content-type="institution" xlink:title="Laboratory of Entomology, Meijyo University, Nagoya, Japan" id="ABBRID0E3FAG" xlink:type="simple">MU</abbrev>); 1 <abbrev xmlns:xlink="http://www.w3.org/1999/xlink" xlink:title="female" id="ABBRID0EBGAG" xlink:type="simple">F</abbrev>, Miyazaki Pref., Mt. Wanizuka, 23. V. 1966, K. Kusigemati leg. (<named-content xmlns:xlink="http://www.w3.org/1999/xlink" content-type="dwc:institutional_code" xlink:type="simple">SEHU</named-content>); 1 <abbrev xmlns:xlink="http://www.w3.org/1999/xlink" xlink:title="female" id="ABBRID0EKGAG" xlink:type="simple">F</abbrev>, Kagoshima Pref., Yakushima Is., Kosugidani, 2. VI. 1969, K. Kusigemati leg. (<named-content xmlns:xlink="http://www.w3.org/1999/xlink" content-type="dwc:institutional_code" xlink:type="simple">SEHU</named-content>); 1 <abbrev xmlns:xlink="http://www.w3.org/1999/xlink" xlink:title="female" id="ABBRID0ETGAG" xlink:type="simple">F</abbrev>, same locality and collector, 3. VI. 1969 (<named-content xmlns:xlink="http://www.w3.org/1999/xlink" content-type="dwc:institutional_code" xlink:type="simple">SEHU</named-content>); 3 <abbrev xmlns:xlink="http://www.w3.org/1999/xlink" xlink:title="female" id="ABBRID0E3GAG" xlink:type="simple">F</abbrev>, Kagoshima Pref., Yakushima Is., Shiratani (600 m alt.), 6. V. – 20. VI. 2000, T. Murata leg. (<abbrev xmlns:xlink="http://www.w3.org/1999/xlink" xlink:title="malaise trap" id="ABBRID0EAHAG" xlink:type="simple">MsT</abbrev>) (<abbrev xmlns:xlink="http://www.w3.org/1999/xlink" content-type="institution" xlink:title="Laboratory of Entomology, Meijyo University, Nagoya, Japan" id="ABBRID0EEHAG" xlink:type="simple">MU</abbrev>).</p></tp:treatment-sec><tp:treatment-sec sec-type="distribution" id="SECID0EJHAG"><title>Distribution.</title><p>Japan (Honshu, Kyushu, Tsushima Is. and Yakushima Is.),</p></tp:treatment-sec><tp:treatment-sec sec-type="etymology" id="SECID0EOHAG"><title>Etymology.</title><p>The specific name is from a Japanese term “Miyabi”, which means elegant.</p></tp:treatment-sec><tp:treatment-sec sec-type="Bionomics" id="SECID0ETHAG"><title>Bionomics.</title><p>Host is unknown.</p></tp:treatment-sec><tp:treatment-sec sec-type="remarks" id="SECID0EYHAG"><title>Remarks.</title><p>This species resembles <italic><tp:taxon-name><tp:taxon-name-part taxon-name-part-type="genus" reg="Amphirhachis">A.</tp:taxon-name-part> <tp:taxon-name-part taxon-name-part-type="species" reg="fujiei">fujiei</tp:taxon-name-part></tp:taxon-name></italic> sp. n. in the body structures, but it can be distinguished by ovipositor sheath 0.4–0.5 times as long as hind tibia (0.3 times in <italic><tp:taxon-name><tp:taxon-name-part taxon-name-part-type="genus" reg="Amphirhachis">A.</tp:taxon-name-part> <tp:taxon-name-part taxon-name-part-type="species" reg="fujiei">fujiei</tp:taxon-name-part></tp:taxon-name></italic> sp. n.) and the each metasomal tergite with a posterior white band (entirely black in female of <italic><tp:taxon-name><tp:taxon-name-part taxon-name-part-type="genus" reg="Amphirhachis">A.</tp:taxon-name-part> <tp:taxon-name-part taxon-name-part-type="species" reg="fujiei">fujiei</tp:taxon-name-part></tp:taxon-name></italic> sp. n.).</p></tp:treatment-sec></tp:taxon-treatment>
