# Supplementary material for: Revision of the genus Amphirhachis Townes, 1970 (Hymenoptera, Ichneumonidae, Banchinae) from Japan
Source: Zookeys. 2017 Jul 13;(685):49–64. doi: 10.3897/zookeys.685.13552 (PMC5646651; doi:10.3897/zookeys.685.13552)
Supplement: XML Treatment for Amphirhachis nigra [file zookeys.685.13552-treatment4.xml]

<!DOCTYPE tp:taxon-treatment
  PUBLIC "-//TaxonX//DTD Taxonomic Treatment Publishing DTD v0 20100105//EN" "tax-treatment-NSO.dtd">
<tp:taxon-treatment xmlns:tp="http://www.plazi.org/taxpub"><tp:treatment-meta><kwd-group><label>Taxon classification</label><kwd><named-content xmlns:xlink="http://www.w3.org/1999/xlink" content-type="kingdom">Animalia</named-content></kwd><kwd><named-content xmlns:xlink="http://www.w3.org/1999/xlink" content-type="order">Hymenoptera</named-content></kwd><kwd><named-content xmlns:xlink="http://www.w3.org/1999/xlink" content-type="family">Ichneumonidae</named-content></kwd></kwd-group><mixed-citation publication-type="journal"><person-group><name><surname>Watanabe</surname><given-names>Kyohei</given-names></name></person-group><article-title>Revision of the genus <italic><tp:taxon-name><tp:taxon-name-part taxon-name-part-type="genus" reg="Amphirhachis">Amphirhachis</tp:taxon-name-part></tp:taxon-name></italic> Townes, 1970 (<tp:taxon-name><tp:taxon-name-part taxon-name-part-type="order">Hymenoptera</tp:taxon-name-part></tp:taxon-name>, <tp:taxon-name><tp:taxon-name-part taxon-name-part-type="family">Ichneumonidae</tp:taxon-name-part></tp:taxon-name>, <tp:taxon-name><tp:taxon-name-part taxon-name-part-type="subfamily">Banchinae</tp:taxon-name-part></tp:taxon-name>) from Japan</article-title><source>Zookeys</source><day>13</day><month>7</month><year>2017</year><volume>2017</volume><issue>685</issue><fpage>49</fpage><lpage>64</lpage><pub-id pub-id-type="doi">10.3897/zookeys.685.13552</pub-id></mixed-citation></tp:treatment-meta><tp:nomenclature><tp:taxon-name>
                  <tp:taxon-name-part taxon-name-part-type="genus" reg="Amphirhachis">Amphirhachis</tp:taxon-name-part>
                  <tp:taxon-name-part taxon-name-part-type="species" reg="nigra">nigra</tp:taxon-name-part>
                </tp:taxon-name><tp:taxon-authority>Townes, 1970</tp:taxon-authority><xref ref-type="fig" rid="F4">Figs 10–12</xref><xref ref-type="fig" rid="F5">, 13–15</xref><tp:nomenclature-citation-list><tp:nomenclature-citation><tp:taxon-name>
                      <tp:taxon-name-part taxon-name-part-type="genus" reg="Amphirhachis">Amphirhachis</tp:taxon-name-part> <tp:taxon-name-part taxon-name-part-type="species" reg="nigra">nigra</tp:taxon-name-part></tp:taxon-name><comment>Townes, 1970: 33.</comment></tp:nomenclature-citation></tp:nomenclature-citation-list></tp:nomenclature><tp:treatment-sec sec-type="description" id="SECID0EYKAG"><title>Description.</title><p>
                  <bold>Female</bold> (n = 32). Body length 10.0–12.5 mm.</p><p>
                  <italic>Head</italic> 0.6 times as long as wide. Clypeus 0.5 times as long as wide. Face slightly convex medially, 0.6 times as long as wide, without a narrow longitudinal depression between eye and antennal socket (Fig. <xref ref-type="fig" rid="F4">11</xref>). Frons densely punctate with rugae above each antennal socket, without a longitudinal area before anterior ocellus without punctures. <abbrev xmlns:xlink="http://www.w3.org/1999/xlink" xlink:title="postocellar line" id="ABBRID0EILAG" xlink:type="simple">POL</abbrev> 0.8–1.0 times as long as <abbrev xmlns:xlink="http://www.w3.org/1999/xlink" xlink:title="ocello-ocular line" id="ABBRID0EMLAG" xlink:type="simple">OOL</abbrev>. <abbrev xmlns:xlink="http://www.w3.org/1999/xlink" xlink:title="length of malar space" id="ABBRID0EQLAG" xlink:type="simple">MSL</abbrev> 0.7 times as long as <abbrev xmlns:xlink="http://www.w3.org/1999/xlink" xlink:title="basal mandibular width" id="ABBRID0EULAG" xlink:type="simple">BWM</abbrev>. Antenna with 56-57 flagellomeres. F1 1.5–1.6 times as long as F2.</p><p>
                  <italic>Mesosoma</italic>. Mesopleuron without a speculum. Pleural carina present but trace-like in entire length. Fore wing length 9.0–12.5 mm. Hind femur 7.1–8.1 times as long as maximum depth in lateral view. Hind TS1 1.9–2.0 times as long as TS2.</p><p>
                  <italic>Metasoma</italic>. T1 2.2–2.8 (usually 2.2–2.3) times as long as maximum width. T2 1.1–1.3 times as long as maximum width. Ovipositor sheath 0.3–0.4 (usually 0.3) times as long as hind tibia.</p><p>
                  <italic>Colouration</italic> (Figs <xref ref-type="fig" rid="F4">10–12</xref>). Body (excluding wings and legs) black, except for: clypeus except for dorsal part, longitudinal stripes along orbit except for ventral part of face and dorsal part of gena, mandible excluding apex and base, a median band of flagellum, a pair of median spot of collar, a pair of small spot of scutellum, anterolateral small spots of T1, posterior transverse stripe of T2, narrow posterior margin of T3-T6, base and apex of S1, posterior transverse stripe of S2-S6 whitish yellow; palpi, ventral surface of scape and pedicel, posterodorsal corner of pronotum, subalar prominence, and dorsal area of mesepimeron tinged with brown to reddish brown. The marking along orbit sometimes partly reduced. Scutellum sometimes without yellow markings. Stripes of metasomal tergites sometimes reduced but usually present on T2. Wings hyaline; veins and pterostigma blackish brown to brown except for yellow wing base. Legs black except for: fore and mid femora, tibiae and tarsi partly blackish brown to reddish brown and hind TS2-TS4 white to whitish yellow. Hind femur and tibia sometimes tinged with reddish brown. Hind TS2 sometimes black basally.</p><fig id="F4" position="float" orientation="portrait"><label>Figures 10–12.</label><caption><p>
                      <italic><tp:taxon-name><tp:taxon-name-part taxon-name-part-type="genus" reg="Amphirhachis">Amphirhachis</tp:taxon-name-part> <tp:taxon-name-part taxon-name-part-type="species" reg="nigra">nigra</tp:taxon-name-part></tp:taxon-name></italic> Townes, 1970, female from Japan. <bold>10</bold> lateral habitus <bold>11</bold> head, anterior view <bold>12</bold> head, mesosoma and metasoma, dorsal view.</p></caption><graphic xmlns:xlink="http://www.w3.org/1999/xlink" xlink:href="zookeys-685-049-g004.jpg" position="float" orientation="portrait" xlink:type="simple" id="oo_144884.jpg"/></fig><p>
                  <bold>Male</bold> (n = 24). In body structure, similar to female except for: <abbrev xmlns:xlink="http://www.w3.org/1999/xlink" xlink:title="length of malar space" id="ABBRID0EKNAG" xlink:type="simple">MSL</abbrev> 0.4–0.6 times as long as <abbrev xmlns:xlink="http://www.w3.org/1999/xlink" xlink:title="basal mandibular width" id="ABBRID0EONAG" xlink:type="simple">BWM</abbrev>, antenna with 54-58 flagellomeres, F1 1.4–1.6 times as long as F2, anterior part of pleural carina well-developed, T1 relatively longer than female (usually 2.5–2.6 times as long as maximum width), hind femur 6.5–7.7 times as long as maximum depth in lateral view, hind TS1 1.8–1.9 times as long as TS2 and T2 1.4–1.8 times as long as maximum width. In colouration, similar to the pattern of female but largely differed (Figs <xref ref-type="fig" rid="F5">13–15</xref>). Clypeus and malar space entirely yellow. Face yellow except for median longitudinal black stripe. Palpi, ventral spot of scape and pedicel, and median band of flagellum whitish yellow to yellow. Collar, posterodorsal corner of pronotum, anterolateral spots of mesoscutum, subalar prominence, dorsal area of mesepimeron and posterior transverse stripe of T1-T7 whitish yellow to yellow. Propleuron sometimes with a whitish yellow to yellow spot. Mesoscutum sometimes with a median yellow spot. Mesopleuron usually along mesosternum with a longitudinal whitish yellow stripe. Mesepimeron sometimes entirely whitish yellow. Propodeum <!--PageBreak-->sometimes with a pair of small yellow spots near the socket of hind coxa. Fore and mid legs whitish yellow to reddish yellow. Hind coxa partly tinged with whitish yellow. Hind trochanter and trochantellus whitish yellow. Hind femur, tibia and tarsus more or less paler than female especially basal part of tibia largely reddish brown.</p><fig id="F5" position="float" orientation="portrait"><label>Figures 13–15.</label><caption><p>
                      <italic><tp:taxon-name><tp:taxon-name-part taxon-name-part-type="genus" reg="Amphirhachis">Amphirhachis</tp:taxon-name-part> <tp:taxon-name-part taxon-name-part-type="species" reg="nigra">nigra</tp:taxon-name-part></tp:taxon-name></italic> Townes, 1970, male from Japan. <bold>13</bold> lateral habitus <bold>14</bold> head, anterior view <bold>15</bold> head, mesosoma and metasoma, dorsal view.</p></caption><graphic xmlns:xlink="http://www.w3.org/1999/xlink" xlink:href="zookeys-685-049-g005.jpg" position="float" orientation="portrait" xlink:type="simple" id="oo_144885.jpg"/></fig></tp:treatment-sec><tp:treatment-sec sec-type="material" id="SECID0EWOAG"><title>Specimens examined.</title><p>JAPAN: 1 <abbrev xmlns:xlink="http://www.w3.org/1999/xlink" xlink:title="male" id="ABBRID0E3OAG" xlink:type="simple">M</abbrev>, Hokkaido, Mt. Tarumae-san, 12–21. VII. 1998, K. Konishi leg. (<abbrev xmlns:xlink="http://www.w3.org/1999/xlink" xlink:title="malaise trap" id="ABBRID0EAPAG" xlink:type="simple">MsT</abbrev>.) (<named-content xmlns:xlink="http://www.w3.org/1999/xlink" content-type="dwc:institutional_code" xlink:type="simple">NIAES</named-content>
); 1 <abbrev xmlns:xlink="http://www.w3.org/1999/xlink" xlink:title="female" id="ABBRID0EJPAG" xlink:type="simple">F</abbrev>, same locality and collector, 21–26. VII. 1998 (<abbrev xmlns:xlink="http://www.w3.org/1999/xlink" xlink:title="malaise trap" id="ABBRID0ENPAG" xlink:type="simple">MsT</abbrev>) (<named-content xmlns:xlink="http://www.w3.org/1999/xlink" content-type="dwc:institutional_code" xlink:type="simple">NIAES</named-content>
); 8 <abbrev xmlns:xlink="http://www.w3.org/1999/xlink" xlink:title="male" id="ABBRID0EWPAG" xlink:type="simple">M</abbrev>, Hokkaido, Sapporo City, Mt. Soranuma-dake, 14. VI. – 4. VII. 2007, A. Ueda leg. (<abbrev xmlns:xlink="http://www.w3.org/1999/xlink" xlink:title="malaise trap" id="ABBRID0E1PAG" xlink:type="simple">MsT</abbrev>) (<named-content xmlns:xlink="http://www.w3.org/1999/xlink" content-type="dwc:institutional_code" xlink:type="simple">KPMNH</named-content>
); 1 <abbrev xmlns:xlink="http://www.w3.org/1999/xlink" xlink:title="female" id="ABBRID0EDQAG" xlink:type="simple">F</abbrev>, same locality and collector, 27. VII. – 21. VIII. 2007 (<abbrev xmlns:xlink="http://www.w3.org/1999/xlink" xlink:title="malaise trap" id="ABBRID0EHQAG" xlink:type="simple">MsT</abbrev>) (<named-content xmlns:xlink="http://www.w3.org/1999/xlink" content-type="dwc:institutional_code" xlink:type="simple">KPMNH</named-content>
); 2 <abbrev xmlns:xlink="http://www.w3.org/1999/xlink" xlink:title="male" id="ABBRID0EQQAG" xlink:type="simple">M</abbrev>, Hokkaido, Hidaka Town, Uenzaru-gawa, 21. VI. – 10. VII. 2007, A. Ueda leg. (<abbrev xmlns:xlink="http://www.w3.org/1999/xlink" xlink:title="malaise trap" id="ABBRID0EUQAG" xlink:type="simple">MsT</abbrev>) (<named-content xmlns:xlink="http://www.w3.org/1999/xlink" content-type="dwc:institutional_code" xlink:type="simple">KPMNH</named-content>
); 1 <abbrev xmlns:xlink="http://www.w3.org/1999/xlink" xlink:title="male" id="ABBRID0E4QAG" xlink:type="simple">M</abbrev>, same locality and collector, 10. VII. – 1. VIII. 2007 (<abbrev xmlns:xlink="http://www.w3.org/1999/xlink" xlink:title="malaise trap" id="ABBRID0EBRAG" xlink:type="simple">MsT</abbrev>) (<named-content xmlns:xlink="http://www.w3.org/1999/xlink" content-type="dwc:institutional_code" xlink:type="simple">KPMNH</named-content>
); 1 <abbrev xmlns:xlink="http://www.w3.org/1999/xlink" xlink:title="male" id="ABBRID0EKRAG" xlink:type="simple">M</abbrev>, Hokkaido, Eniwa City, Izari, Ichankoppe-zawa, 20–30. VI. 1995, T. Ito leg. (<abbrev xmlns:xlink="http://www.w3.org/1999/xlink" xlink:title="malaise trap" id="ABBRID0EORAG" xlink:type="simple">MsT</abbrev>) (<named-content xmlns:xlink="http://www.w3.org/1999/xlink" content-type="dwc:institutional_code" xlink:type="simple">NIAES</named-content>
); 1 <abbrev xmlns:xlink="http://www.w3.org/1999/xlink" xlink:title="male" id="ABBRID0EXRAG" xlink:type="simple">M</abbrev>, same locality and collector, 12–20. VII. 1995 (<abbrev xmlns:xlink="http://www.w3.org/1999/xlink" xlink:title="malaise trap" id="ABBRID0E2RAG" xlink:type="simple">MsT</abbrev>) (<named-content xmlns:xlink="http://www.w3.org/1999/xlink" content-type="dwc:institutional_code" xlink:type="simple">NIAES</named-content>
); 1 <abbrev xmlns:xlink="http://www.w3.org/1999/xlink" xlink:title="female" id="ABBRID0EESAG" xlink:type="simple">F</abbrev>, same locality and collector, 21–31. VII. 1995 (<abbrev xmlns:xlink="http://www.w3.org/1999/xlink" xlink:title="malaise trap" id="ABBRID0EISAG" xlink:type="simple">MsT</abbrev>) (<named-content xmlns:xlink="http://www.w3.org/1999/xlink" content-type="dwc:institutional_code" xlink:type="simple">NIAES</named-content>
); 1 <abbrev xmlns:xlink="http://www.w3.org/1999/xlink" xlink:title="male" id="ABBRID0ERSAG" xlink:type="simple">M</abbrev>, Kanagawa Pref., Atsugi City, Mt. Oyama (1250 m alt.), 7. VI. 1997, M. Kato leg. (<named-content xmlns:xlink="http://www.w3.org/1999/xlink" content-type="dwc:institutional_code" xlink:type="simple">KPMNH</named-content>
); 1 <abbrev xmlns:xlink="http://www.w3.org/1999/xlink" xlink:title="female" id="ABBRID0E1SAG" xlink:type="simple">F</abbrev>, Kanagawa Pref., Mt. Tanzawa-san, 16. V. 2013, T. Taniwaki leg. (<abbrev xmlns:xlink="http://www.w3.org/1999/xlink" xlink:title="flight interception trap" id="ABBRID0E5SAG" xlink:type="simple">FIT</abbrev>) (<named-content xmlns:xlink="http://www.w3.org/1999/xlink" content-type="dwc:institutional_code" xlink:type="simple">KPMNH</named-content>
); 1 <abbrev xmlns:xlink="http://www.w3.org/1999/xlink" xlink:title="male" id="ABBRID0EHTAG" xlink:type="simple">M</abbrev>, same locality and collector, 20. VI. 2013 (<abbrev xmlns:xlink="http://www.w3.org/1999/xlink" xlink:title="flight interception trap" id="ABBRID0ELTAG" xlink:type="simple">FIT</abbrev>) (<named-content xmlns:xlink="http://www.w3.org/1999/xlink" content-type="dwc:institutional_code" xlink:type="simple">KPMNH</named-content>
); 1 <abbrev xmlns:xlink="http://www.w3.org/1999/xlink" xlink:title="male" id="ABBRID0EUTAG" xlink:type="simple">M</abbrev>, Kanagawa Pref., Mt. Oomuro-yama, 16. VI. 2013, T. Taniwaki leg. (<abbrev xmlns:xlink="http://www.w3.org/1999/xlink" xlink:title="flight interception trap" id="ABBRID0EYTAG" xlink:type="simple">FIT</abbrev>) (<named-content xmlns:xlink="http://www.w3.org/1999/xlink" content-type="dwc:institutional_code" xlink:type="simple">KPMNH</named-content>
); 2 <abbrev xmlns:xlink="http://www.w3.org/1999/xlink" xlink:title="male" id="ABBRID0EBUAG" xlink:type="simple">M</abbrev>, Kanagawa Pref., Mt. Hinokiboramaru, 23. V. 2013, T. Taniwaki leg. (<abbrev xmlns:xlink="http://www.w3.org/1999/xlink" xlink:title="flight interception trap" id="ABBRID0EFUAG" xlink:type="simple">FIT</abbrev>) (<named-content xmlns:xlink="http://www.w3.org/1999/xlink" content-type="dwc:institutional_code" xlink:type="simple">KPMNH</named-content>
); 2 <abbrev xmlns:xlink="http://www.w3.org/1999/xlink" xlink:title="male" id="ABBRID0EOUAG" xlink:type="simple">M</abbrev>, Kanagawa Pref., Mt. Hinokiboramaru, 6. VI. 2013, T. Taniwaki leg. (<abbrev xmlns:xlink="http://www.w3.org/1999/xlink" xlink:title="flight interception trap" id="ABBRID0ESUAG" xlink:type="simple">FIT</abbrev>) (<named-content xmlns:xlink="http://www.w3.org/1999/xlink" content-type="dwc:institutional_code" xlink:type="simple">KPMNH</named-content>
); 1 <abbrev xmlns:xlink="http://www.w3.org/1999/xlink" xlink:title="female" id="ABBRID0E2UAG" xlink:type="simple">F</abbrev>, Shizuoka Pref., Kanaya City, Fukuyo, 16. XI. 1952, J. Minamikawa leg. (<named-content xmlns:xlink="http://www.w3.org/1999/xlink" content-type="dwc:institutional_code" xlink:type="simple">NIAES</named-content>
); 1 <abbrev xmlns:xlink="http://www.w3.org/1999/xlink" xlink:title="female" id="ABBRID0EEVAG" xlink:type="simple">F</abbrev>, Shizuoka Pref., Kanaya, 1. XII. 1955, J. Minamikawa leg. (<named-content xmlns:xlink="http://www.w3.org/1999/xlink" content-type="dwc:institutional_code" xlink:type="simple">NIAES</named-content>
); 1 <abbrev xmlns:xlink="http://www.w3.org/1999/xlink" xlink:title="female" id="ABBRID0ENVAG" xlink:type="simple">F</abbrev> (holotype), Nagano Pref., Kamikochi, 31. VII. 1954, Townes family leg. (<abbrev xmlns:xlink="http://www.w3.org/1999/xlink" content-type="institution" xlink:title="American Entomological Institute, Logan, Utah, USA" id="ABBRID0ERVAG" xlink:type="simple">AEIC</abbrev>); 1 <abbrev xmlns:xlink="http://www.w3.org/1999/xlink" xlink:title="female" id="ABBRID0EWVAG" xlink:type="simple">F</abbrev>, Nagano Pref., Mt. Shiroumayari, 29. VII. 1972, T. Aoki leg. (<named-content xmlns:xlink="http://www.w3.org/1999/xlink" content-type="dwc:institutional_code" xlink:type="simple">NIAES</named-content>
); 1 <abbrev xmlns:xlink="http://www.w3.org/1999/xlink" xlink:title="female" id="ABBRID0E6VAG" xlink:type="simple">F</abbrev>, Nagano Pref., Outaki Vil., Mt. Ontake-san, Hakkaisan, 16. IX. 2011, S. Fujie leg. (<named-content xmlns:xlink="http://www.w3.org/1999/xlink" content-type="dwc:institutional_code" xlink:type="simple">KPMNH</named-content>
); 1 <abbrev xmlns:xlink="http://www.w3.org/1999/xlink" xlink:title="male" id="ABBRID0EIWAG" xlink:type="simple">M</abbrev>, same locality, 8–9. VIII. 2014, S. Shimizu leg. (<abbrev xmlns:xlink="http://www.w3.org/1999/xlink" xlink:title="malaise trap" id="ABBRID0EMWAG" xlink:type="simple">MsT</abbrev>.) (<named-content xmlns:xlink="http://www.w3.org/1999/xlink" content-type="dwc:institutional_code" xlink:type="simple">KPMNH</named-content>
); 1 <abbrev xmlns:xlink="http://www.w3.org/1999/xlink" xlink:title="male" id="ABBRID0EVWAG" xlink:type="simple">M</abbrev>, Ishikawa Pref., Mt. Hakusan, 5. VIII. 1993, I. Togashi leg. (<named-content xmlns:xlink="http://www.w3.org/1999/xlink" content-type="dwc:institutional_code" xlink:type="simple">NIAES</named-content>
); 1 <abbrev xmlns:xlink="http://www.w3.org/1999/xlink" xlink:title="male" id="ABBRID0E5WAG" xlink:type="simple">M</abbrev>, same locality and collector, 8. IX. 1996 (<named-content xmlns:xlink="http://www.w3.org/1999/xlink" content-type="dwc:institutional_code" xlink:type="simple">NIAES</named-content>
); 1 <abbrev xmlns:xlink="http://www.w3.org/1999/xlink" xlink:title="female" id="ABBRID0EHXAG" xlink:type="simple">F</abbrev>, Mie Pref., Owase, 16. XI. 1958, S. Ishida leg. (<named-content xmlns:xlink="http://www.w3.org/1999/xlink" content-type="dwc:institutional_code" xlink:type="simple">NIAES</named-content>
); 1 <abbrev xmlns:xlink="http://www.w3.org/1999/xlink" xlink:title="female" id="ABBRID0EQXAG" xlink:type="simple">F</abbrev>, “Odaigahara”, 6. VI. 2004, A. Kawazoe leg. (<named-content xmlns:xlink="http://www.w3.org/1999/xlink" content-type="dwc:institutional_code" xlink:type="simple">KPMNH</named-content>
); 1 <abbrev xmlns:xlink="http://www.w3.org/1999/xlink" xlink:title="female" id="ABBRID0EZXAG" xlink:type="simple">F</abbrev>, Nara Pref., Odaigahara (1500 m alt.), 25. VI. 1984, K. Konishi leg. (<named-content xmlns:xlink="http://www.w3.org/1999/xlink" content-type="dwc:institutional_code" xlink:type="simple">NIAES</named-content>
); 1 <abbrev xmlns:xlink="http://www.w3.org/1999/xlink" xlink:title="female" id="ABBRID0ECYAG" xlink:type="simple">F</abbrev>, Ehime Pref., Odamiyama, 15. VI. 1990, E. Yamamoto leg. (<named-content xmlns:xlink="http://www.w3.org/1999/xlink" content-type="dwc:institutional_code" xlink:type="simple">NIAES</named-content>
); 1 <abbrev xmlns:xlink="http://www.w3.org/1999/xlink" xlink:title="female" id="ABBRID0ELYAG" xlink:type="simple">F</abbrev>, same locality and collector, 13. V. 1994 (<named-content xmlns:xlink="http://www.w3.org/1999/xlink" content-type="dwc:institutional_code" xlink:type="simple">NIAES</named-content>
); 1 <abbrev xmlns:xlink="http://www.w3.org/1999/xlink" xlink:title="female" id="ABBRID0EUYAG" xlink:type="simple">F</abbrev>, same locality and collector, 27. V. 1994 (<named-content xmlns:xlink="http://www.w3.org/1999/xlink" content-type="dwc:institutional_code" xlink:type="simple">NIAES</named-content>
); 1 <abbrev xmlns:xlink="http://www.w3.org/1999/xlink" xlink:title="female" id="ABBRID0E4YAG" xlink:type="simple">F</abbrev>, same locality and collector, 28. V. 1994 (<named-content xmlns:xlink="http://www.w3.org/1999/xlink" content-type="dwc:institutional_code" xlink:type="simple">NIAES</named-content>
); 1 <abbrev xmlns:xlink="http://www.w3.org/1999/xlink" xlink:title="female" id="ABBRID0EGZAG" xlink:type="simple">F</abbrev>, same locality and collector, 26. VI. 1994 (<named-content xmlns:xlink="http://www.w3.org/1999/xlink" content-type="dwc:institutional_code" xlink:type="simple">NIAES</named-content>
); 2 <abbrev xmlns:xlink="http://www.w3.org/1999/xlink" xlink:title="female" id="ABBRID0EPZAG" xlink:type="simple">F</abbrev>, same locality and collector, 1. VI. 1995 (<named-content xmlns:xlink="http://www.w3.org/1999/xlink" content-type="dwc:institutional_code" xlink:type="simple">NIAES</named-content>
); 1 <abbrev xmlns:xlink="http://www.w3.org/1999/xlink" xlink:title="female" id="ABBRID0EYZAG" xlink:type="simple">F</abbrev>, same locality and collector, 5. VI. 1995 (<named-content xmlns:xlink="http://www.w3.org/1999/xlink" content-type="dwc:institutional_code" xlink:type="simple">NIAES</named-content>
); 1 <abbrev xmlns:xlink="http://www.w3.org/1999/xlink" xlink:title="female" id="ABBRID0EB1AG" xlink:type="simple">F</abbrev>, same locality and collector, 11. VI. 1995 (<named-content xmlns:xlink="http://www.w3.org/1999/xlink" content-type="dwc:institutional_code" xlink:type="simple">NIAES</named-content>
); 2 <abbrev xmlns:xlink="http://www.w3.org/1999/xlink" xlink:title="female" id="ABBRID0EK1AG" xlink:type="simple">F</abbrev>, same locality and collector, 25. VI. 1995 (<named-content xmlns:xlink="http://www.w3.org/1999/xlink" content-type="dwc:institutional_code" xlink:type="simple">NIAES</named-content>
); 1 <abbrev xmlns:xlink="http://www.w3.org/1999/xlink" xlink:title="female" id="ABBRID0ET1AG" xlink:type="simple">F</abbrev>, same locality and collector, 10. VII. 1995 (<named-content xmlns:xlink="http://www.w3.org/1999/xlink" content-type="dwc:institutional_code" xlink:type="simple">NIAES</named-content>
); 1 <abbrev xmlns:xlink="http://www.w3.org/1999/xlink" xlink:title="female" id="ABBRID0E31AG" xlink:type="simple">F</abbrev>, Tokushima Pref., Mt. Tsurugisan, 19. VI. 1981, I. Kanazawa leg. (<abbrev xmlns:xlink="http://www.w3.org/1999/xlink" xlink:title="light trap" id="ABBRID0EA2AG" xlink:type="simple">LT</abbrev>) (<named-content xmlns:xlink="http://www.w3.org/1999/xlink" content-type="dwc:institutional_code" xlink:type="simple">NIAES</named-content>
); 2 <abbrev xmlns:xlink="http://www.w3.org/1999/xlink" xlink:title="female" id="ABBRID0EJ2AG" xlink:type="simple">F</abbrev>, Kumamoto Pref., Mt. Aso, 12. VI. 1978, H. Makihara leg. (<abbrev xmlns:xlink="http://www.w3.org/1999/xlink" xlink:title="light trap" id="ABBRID0EN2AG" xlink:type="simple">LT</abbrev>) (<named-content xmlns:xlink="http://www.w3.org/1999/xlink" content-type="dwc:institutional_code" xlink:type="simple">NIAES</named-content>
); same locality and collector, 18. VI. 1978 (<abbrev xmlns:xlink="http://www.w3.org/1999/xlink" xlink:title="light trap" id="ABBRID0EW2AG" xlink:type="simple">LT</abbrev>) (<named-content xmlns:xlink="http://www.w3.org/1999/xlink" content-type="dwc:institutional_code" xlink:type="simple">NIAES</named-content>
); 1 <abbrev xmlns:xlink="http://www.w3.org/1999/xlink" xlink:title="female" id="ABBRID0E62AG" xlink:type="simple">F</abbrev>, Kumamoto Pref., Izumi Vil., Mt. Shiratori-yama (1300 m alt.), 6. VI. 1980, K. Ohara leg. (<named-content xmlns:xlink="http://www.w3.org/1999/xlink" content-type="dwc:institutional_code" xlink:type="simple">NIAES</named-content>
); 1 <abbrev xmlns:xlink="http://www.w3.org/1999/xlink" xlink:title="female" id="ABBRID0EI3AG" xlink:type="simple">F</abbrev>, Kumamoto Pref., Izumi Vil., “Mt. Hakuchō-zan” (= Mt. Shiratori-yama ??), 14. V. 1983, K. Ohara leg. (<named-content xmlns:xlink="http://www.w3.org/1999/xlink" content-type="dwc:institutional_code" xlink:type="simple">NIAES</named-content>
); 1 <abbrev xmlns:xlink="http://www.w3.org/1999/xlink" xlink:title="female" id="ABBRID0ER3AG" xlink:type="simple">F</abbrev>, same locality, 14–21. V. 1983, K. Ohara &amp; T. Goto leg. (<abbrev xmlns:xlink="http://www.w3.org/1999/xlink" xlink:title="malaise trap" id="ABBRID0EV3AG" xlink:type="simple">MsT</abbrev>) (<named-content xmlns:xlink="http://www.w3.org/1999/xlink" content-type="dwc:institutional_code" xlink:type="simple">NIAES</named-content>
); 1 <abbrev xmlns:xlink="http://www.w3.org/1999/xlink" xlink:title="female" id="ABBRID0E53AG" xlink:type="simple">F</abbrev>, Kumamoto Pref., Shiiya-toge (1400 m alt.), 15. VI. 1985, K. Konishi et al. leg. (<abbrev xmlns:xlink="http://www.w3.org/1999/xlink" xlink:title="light trap" id="ABBRID0EC4AG" xlink:type="simple">LT</abbrev>) (<named-content xmlns:xlink="http://www.w3.org/1999/xlink" content-type="dwc:institutional_code" xlink:type="simple">NIAES</named-content>
).</p></tp:treatment-sec><tp:treatment-sec sec-type="distribution" id="SECID0EL4AG"><title>Distribution.</title><p>Japan (Hokkaido, Honshu, Shikoku and Kyushu); Far East Russia.</p></tp:treatment-sec><tp:treatment-sec sec-type="Bionomics" id="SECID0EQ4AG"><title>Bionomics.</title><p>Host is unknown. Some specimens collected from Shikoku and Kyushu were collected by light trap.</p></tp:treatment-sec><tp:treatment-sec sec-type="remarks" id="SECID0EV4AG"><title>Remarks.</title><p>This is the first record of the male. Males were collected only from Hokkaido and Honshu.</p></tp:treatment-sec></tp:taxon-treatment>
