# Supplementary material for: Revision of the genus Amphirhachis Townes, 1970 (Hymenoptera, Ichneumonidae, Banchinae) from Japan
Source: Zookeys. 2017 Jul 13;(685):49–64. doi: 10.3897/zookeys.685.13552 (PMC5646651; doi:10.3897/zookeys.685.13552)
Supplement: XML Treatment for Amphirhachis tertia [file zookeys.685.13552-treatment5.xml]

<!DOCTYPE tp:taxon-treatment
  PUBLIC "-//TaxonX//DTD Taxonomic Treatment Publishing DTD v0 20100105//EN" "tax-treatment-NSO.dtd">
<tp:taxon-treatment xmlns:tp="http://www.plazi.org/taxpub"><tp:treatment-meta><kwd-group><label>Taxon classification</label><kwd><named-content xmlns:xlink="http://www.w3.org/1999/xlink" content-type="kingdom">Animalia</named-content></kwd><kwd><named-content xmlns:xlink="http://www.w3.org/1999/xlink" content-type="order">Hymenoptera</named-content></kwd><kwd><named-content xmlns:xlink="http://www.w3.org/1999/xlink" content-type="family">Ichneumonidae</named-content></kwd></kwd-group><mixed-citation publication-type="journal"><person-group><name><surname>Watanabe</surname><given-names>Kyohei</given-names></name></person-group><article-title>Revision of the genus <italic><tp:taxon-name><tp:taxon-name-part taxon-name-part-type="genus" reg="Amphirhachis">Amphirhachis</tp:taxon-name-part></tp:taxon-name></italic> Townes, 1970 (<tp:taxon-name><tp:taxon-name-part taxon-name-part-type="order">Hymenoptera</tp:taxon-name-part></tp:taxon-name>, <tp:taxon-name><tp:taxon-name-part taxon-name-part-type="family">Ichneumonidae</tp:taxon-name-part></tp:taxon-name>, <tp:taxon-name><tp:taxon-name-part taxon-name-part-type="subfamily">Banchinae</tp:taxon-name-part></tp:taxon-name>) from Japan</article-title><source>Zookeys</source><day>13</day><month>7</month><year>2017</year><volume>2017</volume><issue>685</issue><fpage>49</fpage><lpage>64</lpage><pub-id pub-id-type="doi">10.3897/zookeys.685.13552</pub-id></mixed-citation></tp:treatment-meta><tp:nomenclature><tp:taxon-name>
                  <tp:taxon-name-part taxon-name-part-type="genus" reg="Amphirhachis">Amphirhachis</tp:taxon-name-part>
                  <tp:taxon-name-part taxon-name-part-type="species" reg="tertia">tertia</tp:taxon-name-part>
                </tp:taxon-name><tp:taxon-authority>(Momoi, 1970)</tp:taxon-authority><xref ref-type="fig" rid="F6">Figs 16–18</xref><xref ref-type="fig" rid="F7">, 19–21</xref><!--PageBreak--><tp:nomenclature-citation-list><tp:nomenclature-citation><tp:taxon-name>
                      <tp:taxon-name-part taxon-name-part-type="genus" reg="Fintona">Fintona</tp:taxon-name-part> <tp:taxon-name-part taxon-name-part-type="species" reg="tertia">tertia</tp:taxon-name-part></tp:taxon-name><comment>Momoi, 1970: 375.</comment></tp:nomenclature-citation><tp:nomenclature-citation><tp:taxon-name>
                      <tp:taxon-name-part taxon-name-part-type="genus" reg="Amphirhachis">Amphirhachis</tp:taxon-name-part> <tp:taxon-name-part taxon-name-part-type="species" reg="quadripunctata">quadripunctata</tp:taxon-name-part></tp:taxon-name><comment>Kuslitskiy, 1995: 674.</comment></tp:nomenclature-citation></tp:nomenclature-citation-list></tp:nomenclature><tp:treatment-sec sec-type="description" id="SECID0EAABG"><title>Description.</title><p>
                  <bold>Female</bold> (n = 4). Body length 10.0–11.0 mm.</p><p>
                  <italic>Head</italic> 0.6 times as long as wide. Clypeus 0.4 times as long as wide. Face slightly convex medially, 0.6–0.7 times as long as wide, without a narrow longitudinal depression between eye and antennal socket (Fig. <xref ref-type="fig" rid="F6">17</xref>). Frons densely punctate with transverse creases above each antennal socket, with a longitudinal area before anterior ocellus without punctures. <abbrev xmlns:xlink="http://www.w3.org/1999/xlink" xlink:title="postocellar line" id="ABBRID0EQABG" xlink:type="simple">POL</abbrev> 0.9 times as long as <abbrev xmlns:xlink="http://www.w3.org/1999/xlink" xlink:title="ocello-ocular line" id="ABBRID0EUABG" xlink:type="simple">OOL</abbrev>. <abbrev xmlns:xlink="http://www.w3.org/1999/xlink" xlink:title="length of malar space" id="ABBRID0EYABG" xlink:type="simple">MSL</abbrev> 0.5–0.6 times as long as <abbrev xmlns:xlink="http://www.w3.org/1999/xlink" xlink:title="basal mandibular width" id="ABBRID0E3ABG" xlink:type="simple">BWM</abbrev>. Antenna with 47–50 flagellomeres. F1 1.5–1.8 times as long as F2.</p><!--PageBreak--><p>
                  <italic>Mesosoma</italic>. Mesopleuron without speculum. Pleural carina present but trace-like in entire length. Fore wing length 8.0–8.5 mm. Hind femur 6.1–6.4 times as long as maximum depth in lateral view. Hind TS1 2.0–2.1 times as long as TS2.</p><p>Metasoma. T1 2.0–2.2 times as long as maximum width. T2 0.9–1.0 times as long as maximum width. Ovipositor sheath 0.4 times as long as hind tibia.</p><p>
                  <italic>Colouration</italic> (Figs <xref ref-type="fig" rid="F6">16–18</xref>). Body (excluding wings and legs) black with some whitish yellow markings. The yellow area on head are: mandible except for base and apex, clypeus except for dorsal margin, stripe along orbit except for dorsal part of gena, ventral spot of scape and pedicel, and a median band of flagellum. Yellow stripe on face widened medially. The yellow area on mesosoma are: collar and posterodorsal corner of pronotum, anterolateral longitudinal spots and a median spot of mesoscutum, scutellum, subalar prominence, dorsal area of mesepimeron, two large spots on mesopleuron, four spots on propodeum. Wings hyaline; veins and pterostigma blackish brown to brown except for yellow wing base. Fore and mid coxae whitish yellow, with small black area. Fore and mid trochanters, trochanteli and tarsi yellowish brown. Fore and mid femora and tibiae reddish brown. Hind coxa, base and apex of hind femur, base and apical part of hind tibia, hind TS1 and TS5 black to blackish brown. Hind trochanter, trochantellus, femur and tibia except for black area reddish brown. Hind <!--PageBreak-->TS2-TS4 white. The yellow area on mesosoma are: basal spot and apical transverse stripe of T1, apical transverse stripe of T2-T7. Metasomal sternites blackish brown brown basally, whitish brown apically. Ovipositor reddish brown.</p><fig id="F6" position="float" orientation="portrait"><label>Figures 16–18.</label><caption><p>
                      <italic><tp:taxon-name><tp:taxon-name-part taxon-name-part-type="genus" reg="Amphirhachis">Amphirhachis</tp:taxon-name-part> <tp:taxon-name-part taxon-name-part-type="species" reg="tertia">tertia</tp:taxon-name-part></tp:taxon-name></italic> Momoi, 1970, female from Japan. <bold>16</bold> lateral habitus <bold>17</bold> head, anterior view <bold>18</bold> head, mesosoma and metasoma, dorsal view.</p></caption><graphic xmlns:xlink="http://www.w3.org/1999/xlink" xlink:href="zookeys-685-049-g006.jpg" position="float" orientation="portrait" xlink:type="simple" id="oo_144886.jpg"/></fig><p>
                  <bold>Male</bold>. Similar to female (Figs <xref ref-type="fig" rid="F7">19–21</xref>) except for: <abbrev xmlns:xlink="http://www.w3.org/1999/xlink" xlink:title="length of malar space" id="ABBRID0EWCBG" xlink:type="simple">MSL</abbrev> 0.4 times as long as <abbrev xmlns:xlink="http://www.w3.org/1999/xlink" xlink:title="basal mandibular width" id="ABBRID0E1CBG" xlink:type="simple">BWM</abbrev>, face largely white except blackish areas along each antennal socket and median longitudinal line, yellowish spots on mesopleuron united as transverse band, blackish areas on fore and middle coxae reduced, hind TS5 white; basal white area of first metasomal tergite reduced, and only longitudinal line between spiracle and base present.</p><fig id="F7" position="float" orientation="portrait"><label>Figures 19–21.</label><caption><p>
                      <italic><tp:taxon-name><tp:taxon-name-part taxon-name-part-type="genus" reg="Amphirhachis">Amphirhachis</tp:taxon-name-part> <tp:taxon-name-part taxon-name-part-type="species" reg="tertia">tertia</tp:taxon-name-part></tp:taxon-name></italic> Momoi, 1970, male from Japan. <bold>19</bold> lateral habitus <bold>20</bold> head, anterior view <bold>21</bold> head, mesosoma and metasoma, dorsal view.</p></caption><graphic xmlns:xlink="http://www.w3.org/1999/xlink" xlink:href="zookeys-685-049-g007.jpg" position="float" orientation="portrait" xlink:type="simple" id="oo_144887.jpg"/></fig></tp:treatment-sec><tp:treatment-sec sec-type="material" id="SECID0E3DBG"><title>Specimens examined.</title><p>JAPAN: 1 F (holotype of <italic><tp:taxon-name><tp:taxon-name-part taxon-name-part-type="genus" reg="Fintona">Fintona</tp:taxon-name-part> <tp:taxon-name-part taxon-name-part-type="species" reg="tertia">tertia</tp:taxon-name-part></tp:taxon-name></italic>), Kagoshima Pref., Amamioshima Is., 6. V. 1959, K. Kamijo leg. (<named-content xmlns:xlink="http://www.w3.org/1999/xlink" content-type="dwc:institutional_code" xlink:type="simple">MNHAH</named-content>
; 1 <abbrev xmlns:xlink="http://www.w3.org/1999/xlink" xlink:title="female" id="ABBRID0ESEBG" xlink:type="simple">F</abbrev>, Kagoshima Pref., Amamioshima Is., Mt. Yuidake, 1. IV. 1989, Y. Takematsu leg. (<named-content xmlns:xlink="http://www.w3.org/1999/xlink" content-type="dwc:institutional_code" xlink:type="simple">NIAES</named-content>
); 1 <abbrev xmlns:xlink="http://www.w3.org/1999/xlink" xlink:title="female" id="ABBRID0E2EBG" xlink:type="simple">F</abbrev>, Kagoshima Pref., Amamioshima Is., Yuwan, 29. III. 2015, Y. Fujisawa leg. (<named-content xmlns:xlink="http://www.w3.org/1999/xlink" content-type="dwc:institutional_code" xlink:type="simple">KPMNH</named-content>
); 1 <abbrev xmlns:xlink="http://www.w3.org/1999/xlink" xlink:title="male" id="ABBRID0EEFBG" xlink:type="simple">M</abbrev>, Nagasaki Pref., Tsushima Is., Mt. Mitake, 3. V. 1989, K. Konishi leg. (<named-content xmlns:xlink="http://www.w3.org/1999/xlink" content-type="dwc:institutional_code" xlink:type="simple">NIAES</named-content>
). KAZAKHSTAN: 1 <abbrev xmlns:xlink="http://www.w3.org/1999/xlink" xlink:title="female" id="ABBRID0ENFBG" xlink:type="simple">F</abbrev> (holotype of <italic><tp:taxon-name><tp:taxon-name-part taxon-name-part-type="genus" reg="Amphirhcachis">Amphirhcachis</tp:taxon-name-part> <tp:taxon-name-part taxon-name-part-type="species" reg="quadripunctata">quadripunctata</tp:taxon-name-part></tp:taxon-name></italic>), Andreyevka, 3. VIII. 1985, S. Belokobylskij leg. (<named-content xmlns:xlink="http://www.w3.org/1999/xlink" content-type="dwc:institutional_code" xlink:type="simple">ZISP</named-content>).</p></tp:treatment-sec><tp:treatment-sec sec-type="distribution" id="SECID0EBGBG"><title>Distribution.</title><p>Japan (Tsushima Is. and Amamioshima Is.); Far East Russia (Primorye Kray) and Kazakhstan.</p></tp:treatment-sec><tp:treatment-sec sec-type="Bionomics" id="SECID0EGGBG"><title>Bionomics.</title><p>Host is unknown.</p></tp:treatment-sec><tp:treatment-sec sec-type="remarks" id="SECID0ELGBG"><title>Remarks.</title><p>The distribution data for this species is relatively sparse as compared to other species. The locality of Kazakhstan is distant from Japan and Far East Russia (Primorye Kray) while no differences of character states were found between both specimens.</p><!--PageBreak--></tp:treatment-sec></tp:taxon-treatment>
